# Supplementary material for: DNA methylation and expression profiles of placenta and umbilical cord blood reveal the characteristics of gestational diabetes mellitus patients and offspring
Source: Clin Epigenetics. 2022 May 23;14:69. doi: 10.1186/s13148-022-01289-5 (PMC9126248; doi:10.1186/s13148-022-01289-5)
Supplement: Supplementary file 2 — Additional file2: Table S1.1 Quality control table of placenta RRBS data. Table S1.2 Quality control table of umbilical cord blood RRBS data. Table S1.3 Quality control table of placenta RNA-seq data. Table S1.4 Quality control table of umbilical cord blood RNA-seq data. Table S2 The 2779 differential methylation regions of placenta. Table S3 GO pathway enrichment of hyper-DMGs of placenta. Table S4 KEGG pathway enrichment of hyper-DMGs of placenta. Table S5 GO pathway enrichment of hypo-DMGs of placenta. Table S6 KEGG pathway enrichment of hypo-DMGs of placenta. Table S7 Up-regulated differentially expressed genes of placenta. Table S8 Down-regulated differentially expressed genes of placenta. Table S9 GO pathway enrichment of UP-DEGs of placenta. Table S10 KEGG pathway enrichment of UP-DEGs of placenta. Table S11 GO pathway enrichment of DN-DEGs of placenta. Table S12 KEGG pathway enrichment of DN-DEGs of placenta. Table S13 Positive enriched pathways of GSEA for placenta gene expression profile. Table S14 Negative enriched pathways of GSEA for placenta gene expression profile. Table S15 Up-regulated differentially expressed genes of umbilical cord blood. Table S16 Down-regulated differentially expressed genes of umbilical cord blood. Table S17 Positive enriched pathways of GSEA for umbilical cord blood gene expression profile. Table S18 Negative enriched pathways of GSEA for umbilical cord blood gene expression profile. [file 13148_2022_1289_MOESM2_ESM.xlsx]

## Sheet: Table S1.1
Supplementary Table 1.1 Quality control table of placenta RRBS data
Sample	Reads_clean	Reads_trimed	Aligned_pairs	Unique_pairs	Unique_map_rate	COV_CGI_N_5x	COV_CGI_N_10x	COV_CGI_median	COV_CGI_mean	COV_nonCGI_N_5x	COV_nonCGI_N_10x	COV_nonCGI_median	COV_nonCGI_mean	CpG_CGI_methylation	CpG_nonCGI_methylatoin	CHG_CGI_methylation	CHG_nonCGI_methylation	CHH_CGI_methylation	CHH_nonCGI_methylation
M17A020338-MF_val	21900465	21738202	18220200	15899380	0.73	1356934	1092381	16	17.84	3197319	2383726	11	13.36	0	0.8	0.0007604	0.003082	0.0009549	0.002603
M17A020340-MF_val	11586549	11359738	9523228	8303358	0.73	1108840	691363	9	10.14	2395881	1230784	6	7.494	0	0.7273	0.0006088	0.002794	0.000816	0.002346
M17A020341-MF_val	16347426	16200937	13283711	11930448	0.74	1130153	797979	10	12.66	2920359	1771368	6	8.52	0	0.7647	0.0005999	0.002207	0.0006794	0.001899
M17A020342-MF_val	43521978	43185269	35530693	31572452	0.73	1443383	1287937	31	35.35	4029344	3271776	12	20.15	0	0.7778	0.0007277	0.002867	0.0009917	0.002316
M17A020343-MF_val	21968077	21803866	18279566	15969295	0.73	1368328	1123442	17	18.65	3206170	2409796	11	13.21	0	0.72	0.0006311	0.002616	0.0008032	0.002142
M17A020344-MF_val	11732054	11628659	9636581	8274811	0.71	1099918	624888	8	9.012	2233459	1035650	4	5.791	0	0.75	0.0006101	0.003035	0.0009161	0.002522
M17A020345-MF_val	16496150	16279193	13282936	11150996	0.68	1242989	904505	12	13.87	2629994	1589042	6	8.603	0	0.7368	0.0006573	0.002673	0.0008531	0.002219
M17A020346-MF_val	16549798	16436332	13704258	11929059	0.73	1243977	912324	12	13.71	2823471	1821529	7	9.63	0	0.7727	0.0006748	0.002832	0.0008271	0.002338
M17A020361-MF_val	10623582	10399839	8571343	7304175	0.7	1039499	595520	8	8.985	2071321	896541	5	6.2	0	0.75	0.0006685	0.002941	0.0008235	0.002353
M17A020363-MF_val	19594705	19464344	15926583	14146656	0.73	1274255	1012068	15	17.75	3061211	1841878	5	8.442	0	0.7143	0.0005733	0.002534	0.0007389	0.002033
M17A020364-MF_val	16718642	16588967	13714138	11796394	0.71	1269320	951491	13	14.18	2802300	1779995	7	9.223	0	0.7143	0.0005886	0.001733	0.0006408	0.001203
M17A020365-MF_val	11409669	11306379	9300827	8074326	0.71	1157950	778866	10	11.51	2135345	986731	5	6.58	0	0.6667	0.0005772	0.002834	0.0007118	0.002339
M17A020366-MF_val	16809975	16639840	13874718	12033598	0.72	1283501	937565	12	13.31	2891499	1889539	7	9.489	0	0.7222	0.0005887	0.002511	0.0007531	0.002048
M17A020367-MF_val	8570491	8508322	6920716	5947471	0.7	1009151	491853	7	7.81	1766849	590490	4	5.146	0	0.75	0.000558	0.002838	0.0007973	0.002416
M17A020368-MF_val	6559174	6482705	5397629	4720852	0.73	818177	291507	5	6.155	1432135	340933	3	4.386	0	0.6923	0.000549	0.002996	0.0006565	0.00257
M17A020369-MF_val	10836269	10714948	8874621	7677422	0.72	1081238	611302	8	9.101	2252523	1060378	5	6.787	0	0.75	0.0005487	0.002646	0.0007251	0.002188
M17A020370-MF_val	16462470	16349332	13499599	11652685	0.71	1292128	964864	13	14.08	2784450	1756664	7	9.396	0	0.75	0.0006517	0.002917	0.0009516	0.002474
M17A020371-MF_val	8893468	8777276	7404401	6562694	0.75	967119	483001	7	7.914	2065117	835457	5	6.112	0	0.7143	0.000587	0.002672	0.0007662	0.002268
M17A020373-MF_val	9259036	9172104	7607720	6688179	0.73	980637	481364	7	7.788	2007527	796071	4	5.616	0	0.7143	0.0006657	0.002916	0.0008311	0.002399
M17A020374-MF_val	9250477	9178523	7550267	6753523	0.74	863229	448170	6	8.025	2104784	976500	5	6.839	0	0.7059	0.0005132	0.002639	0.0006483	0.002357
M17A031042-MF_val	28127697	27869570	23405062	20350862	0.73	1439308	1259582	23	24.51	3402871	2718070	12	15.26	0	0.75	0.0006852	0.002649	0.0007841	0.002089
M17A031043-MF_val	10150259	10072774	8418432	7420010	0.74	1086800	643642	8	9.566	2070621	883667	4	5.899	0	0.6667	0.0006416	0.002685	0.0006968	0.00216
M17A031044-MF_val	20871990	20685267	17344387	15000001	0.73	1355460	1105573	17	18.61	3074208	2164768	8	11.25	0	0.75	0.0006598	0.002801	0.000633	0.002259
M17A031046-MF_val	22633580	22428424	18687385	16288171	0.73	1360804	1116452	17	19.38	3149197	2282850	8	11.76	0	0.7273	0.0006293	0.002675	0.0007952	0.002079
M17A031047-MF_val	14207537	14055526	11685047	10196711	0.73	1162651	767107	10	11.4	2720968	1657460	8	9.39	0	0.7692	0.0006475	0.003078	0.0008132	0.00263
M17A031048-MF_val	15720890	15546571	12883030	11109771	0.71	1231325	894894	12	13.18	2739611	1685085	7	9.01	0	0.7778	0.0006488	0.003153	0.000932	0.002703
M17A031049-MF_val	15857041	15698733	13140847	11538430	0.73	1221160	854310	11	12.09	2840322	1815767	6	8.696	0	0.75	0.0006447	0.002717	0.0008098	0.002189
M17A031050-MF_val	7630321	7556699	6204195	5524690	0.73	865322	450797	6	8.143	1671223	631459	4	5.621	0	0.6667	0.0004778	0.002196	0.0006499	0.001896
M17A031051-MF_val	61255499	60857886	49463761	42283050	0.69	1514703	1377171	38	44.2	4788549	3450202	5	16.43	0	0.8	0.0006563	0.002493	0.0008601	0.001855
M17A031052-MF_val	9228072	9150031	7673380	6700259	0.73	945448	452215	6	7.614	2108512	901683	5	6.365	0	0.8	0.0006516	0.00299	0.001009	0.002717
M17A031053-MF_val	26818995	26447278	21147222	18010998	0.68	1271986	1023724	16	18.69	3348699	2465504	9	13.62	0	0.7857	0.0005904	0.002305	0.0007538	0.001778
M17A031054-MF_val	21462524	21243079	17677950	15863048	0.75	1273706	1025984	16	18.8	3273750	2272141	8	11.44	0	0.7143	0.0005639	0.002493	0.0006293	0.001996
M17A031056-MF_val	42024857	41842581	34395857	30275524	0.72	1451143	1271759	26	30.29	4308218	3061311	6	13.94	0	0.75	0.0005462	0.001392	0.0005321	0.000915
M17A031057-MF_val	13364597	13208204	10968059	9564086	0.72	1168061	782113	10	11.13	2535159	1421766	6	7.711	0	0.7647	0.0006338	0.003121	0.0008526	0.002598
M17A031058-MF_val	11068863	10993804	9000819	7806695	0.71	1082803	643112	8	9.477	2266336	1079717	6	7.005	0	0.6667	0.0006382	0.00241	0.0006518	0.001927
M17A031059-MF_val	23240010	23045693	18934417	16979098	0.74	1259437	990610	14	16.79	3442378	2343427	6	10.31	0	0.7879	0.0005427	0.002165	0.0006275	0.001676
M17A031060-MF_val	13736639	13584206	11104576	9506870	0.7	1187604	815240	10	11.96	2334953	1209625	4	6.497	0	0.7778	0.0006736	0.002934	0.0007624	0.00254
M17A031061-MF_val	21241141	21055155	17474431	15649580	0.74	1254538	995216	15	17.47	3296507	2436159	11	13.9	0	0.9231	0.0005043	0.001663	0.0005697	0.0009807
M17A031062-MF_val	16792984	16587468	13847341	11980326	0.72	1263300	956203	13	14.69	2802986	1778106	7	9.529	0	0.7222	0.0005827	0.002643	0.0007937	0.00217
M17A031067-MF_val	8228379	8122020	6794446	5939762	0.73	940098	456672	6	7.629	1816919	640009	4	5.539	0	0.6364	0.0006107	0.002659	0.0007356	0.002221
M17A031068-MF_val	21679782	21502197	17892581	15453936	0.72	1318358	1035761	14	16.48	3159385	2280509	10	12.42	0	0.7778	0.0007602	0.003295	0.00105	0.002693

## Sheet: Table S1.2
Supplementary Table 1.2 Quality control table of umbilical cord blood RRBS data
Sample	Reads_clean	Reads_trimed	Aligned_pairs	Aligned_map_rate	Unique_pairs	Unique_map_rate	COV_CGI_N_5x	COV_CGI_N_10x	COV_CGI_median	COV_CGI_mean	COV_nonCGI_N_5x	COV_nonCGI_N_10x	COV_nonCGI_median	COV_nonCGI_mean	CpG_CGI_methylation	CpG_nonCGI_methylatoin	CHG_CGI_methylation	CHG_nonCGI_methylation	CHH_CGI_methylation	CHH_nonCGI_methylation
M17A020338-M_val	18891870	17748617	14949828	0.84	12806316	0.72	1345733	1084334	15	16.52	2766007	1784113	8	9.996	0	0.9412	0.0005293	0.001939	0.00049	0.001049
M17A020340-M_val	14861247	13996038	11897958	0.85	10117202	0.72	1269442	944591	12	13.48	2417032	1383144	7	8.667	0	1	0.0004682	0.001768	0.000423	0.0008812
M17A020341-M_val	25759697	23915453	20266526	0.85	17385745	0.73	1399008	1198335	19	20.67	3026929	2255820	10	12.93	0	0.9375	0.000514	0.001861	0.0004806	0.001025
M17A020342-M_val	14230952	14048133	11738999	0.84	10252387	0.73	1240757	881512	11	12.56	2679240	1540698	7	8.588	0	0.9333	0.0004081	0.001854	0.0003916	0.001059
M17A020343-M_val	16788448	16490620	13844754	0.84	11693325	0.71	1303567	1013814	14	14.87	2581004	1621971	8	9.759	0	0.9444	0.0005028	0.001828	0.0005384	0.0009507
M17A020344-M_val	25636957	24736314	21043275	0.85	17819122	0.72	1403357	1215385	20	21.61	3007022	2290638	11	14.12	0	0.9167	0.0004976	0.001849	0.0004428	0.0009044
M17A020345-M_val	24911225	24410779	20626494	0.84	17492567	0.72	1395203	1194666	19	20.49	3005958	2273744	11	13.75	0	0.9167	0.0004319	0.00182	0.0005003	0.0009095
M17A020346-M_val	7838246	7781168	6441203	0.83	5640843	0.72	996951	505135	7	8.052	1650153	508388	4	5.167	0	0.9286	0.0004505	0.001834	0.0004732	0.001079
M17A020361-M_val	27328431	27071205	22814719	0.84	19224388	0.71	1424320	1259876	22	23.07	3129832	2451496	12	15.07	0	0.9355	0.0005601	0.001849	0.000523	0.0009866
M17A020363-M_val	20882353	20648192	17419925	0.84	14805981	0.72	1381791	1177502	19	20.54	2792061	1890262	9	11.41	0	0.9444	0.0004898	0.001869	0.000474	0.0009575
M17A020364-M_val	35701535	34777394	29449919	0.85	24905700	0.72	1460711	1333510	29	30.14	3297342	2700877	15	18.64	0	0.9355	0.0004752	0.001786	0.0004702	0.0009515
M17A020365-M_val	22364066	21834933	18398242	0.84	15560167	0.71	1362307	1121127	16	17.46	2960075	2151029	10	12.6	0	0.9444	0.000512	0.001895	0.0005652	0.0009847
M17A020366-M_val	14647101	14357266	12177371	0.85	10438455	0.73	1293022	998942	14	14.77	2375104	1352526	7	8.692	0	0.9474	0.0004249	0.001893	0.0004135	0.0009962
M17A020367-M_val	32529649	32205529	27281355	0.85	23201863	0.72	1455030	1326981	28	29.03	3212166	2619219	14	17.92	0	0.9412	0.0004734	0.001808	0.0005143	0.00101
M17A020368-M_val	18565329	16835017	14233357	0.85	12126222	0.72	1306419	1016068	14	14.98	2630747	1701756	8	10.24	0	0.9444	0.0004648	0.001817	0.000448	0.0009449
M17A020369-M_val	32088089	31652783	26918863	0.85	22764668	0.72	1458372	1332822	28	28.99	3206592	2595230	14	17.63	0	0.9375	0.0004727	0.001879	0.0004756	0.001035
M17A020370-M_val	19194375	18141046	15329378	0.85	13117692	0.72	1352020	1108263	16	17.1	2727261	1843663	9	10.85	0	0.9444	0.000496	0.001932	0.0004874	0.001044
M17A020371-M_val	19604330	18972392	15908909	0.84	13532394	0.71	1341288	1073959	15	15.83	2855594	1946108	9	10.93	0	0.9375	0.000511	0.001894	0.000561	0.0009674
M17A020373-M_val	28489421	27763760	23175227	0.83	19533500	0.7	1412183	1227739	21	22.17	3169530	2465360	12	15.25	0	0.9459	0.0005412	0.002032	0.0006307	0.001128
M17A020374-M_val	24087467	23498450	19696928	0.84	16465438	0.7	1367252	1132298	17	18.32	2977305	2204431	11	13.47	0	0.9474	0.000538	0.001854	0.0005195	0.0009811
M17A031042-M_val	14810599	14280331	12040936	0.84	10159643	0.71	1229748	868671	11	12.2	2438092	1436928	7	8.955	0	0.9615	0.0004415	0.001912	0.0005155	0.0009855
M17A031043-M_val	26025657	25178384	21424891	0.85	18143856	0.72	1400145	1195520	19	20.07	3063638	2376541	12	14.81	0	0.95	0.0005495	0.00191	0.0005286	0.001026
M17A031044-M_val	27360111	27059793	22741404	0.84	19202124	0.71	1414716	1229038	21	22.17	3150294	2424902	12	14.98	0	0.9375	0.0005127	0.001882	0.0005403	0.001056
M17A031046-M_val	27491585	27240244	23040229	0.85	19561104	0.72	1411094	1228843	21	22.65	3113742	2451287	13	15.92	0	0.9355	0.0004825	0.00179	0.000521	0.0009214
M17A031047-M_val	12702136	12427923	10401764	0.84	8840876	0.71	1237569	889577	12	12.83	2143672	1028725	5	7.152	0	0.9	0.00048	0.001854	0.0004897	0.001014
M17A031048-M_val	25868465	24789519	20852880	0.84	17440793	0.7	1392464	1168059	18	19.09	3077543	2308470	11	13.7	0	0.9474	0.0005815	0.002002	0.0006039	0.001109
M17A031049-M_val	23384783	21996642	18424725	0.84	15609163	0.71	1385851	1168742	18	18.9	2995861	2168429	10	12.25	0	0.9444	0.0005325	0.001951	0.0005116	0.0009802
M17A031050-M_val	21786470	20682868	17471344	0.84	14959517	0.72	1374760	1150293	17	18.67	2917170	2047696	9	11.69	0	0.95	0.0005135	0.001953	0.0004828	0.0009572
M17A031051-M_val	29211453	28640404	24129180	0.84	20325436	0.71	1447983	1296489	24	25.02	3227327	2524846	12	15.07	0	0.9231	0.0005125	0.001862	0.000523	0.001038
M17A031052-M_val	13548244	13169850	10944052	0.83	9182521	0.7	1232012	857327	11	11.73	2316158	1193758	6	7.579	0	1	0.0005407	0.002005	0.0005473	0.001059
M17A031053-M_val	14194870	12112498	10174976	0.84	8609522	0.71	1180187	766603	10	10.66	2260324	1111728	6	7.325	0	1	0.0005747	0.002083	0.0004926	0.001125
M17A031054-M_val	10127225	10044639	8458013	0.84	7233110	0.72	1017108	549952	7	8.685	1999019	887466	5	6.697	0	0.9333	0.0005107	0.001872	0.0005451	0.001061
M17A031056-M_val	14568855	14202595	11851904	0.83	9839608	0.69	1264854	930367	12	13.09	2305633	1256258	6	8.158	0	0.9474	0.0005803	0.001888	0.0005061	0.001025
M17A031057-M_val	24705547	23660127	19987324	0.84	16918143	0.72	1391348	1176628	18	19.24	2994446	2216653	11	13.6	0	0.95	0.0005257	0.001967	0.000489	0.001012
M17A031058-M_val	8209467	8034681	6650766	0.83	5836040	0.73	934837	418489	6	7.268	1853269	622943	5	5.593	0	1	0.0004703	0.001868	0.0005011	0.001065
M17A031059-M_val	27342009	26961927	22775238	0.84	19178300	0.71	1430164	1271762	23	23.57	3127148	2426426	12	14.74	0	0.95	0.0004716	0.001878	0.000546	0.001046
M17A031060-M_val	10032886	9875512	8177291	0.83	7090795	0.72	1041275	546153	7	8.325	2193141	934663	5	6.477	0	0.9231	0.0004873	0.001819	0.0005173	0.001025
M17A031061-M_val	28308617	27964956	23430851	0.84	19661324	0.7	1430447	1261900	22	23.43	3176293	2476613	12	14.94	0	0.9412	0.0004983	0.0019	0.0005539	0.001039
M17A031062-M_val	16425002	15531505	13121336	0.84	11100552	0.71	1317540	1035477	14	15.45	2468328	1448021	7	9.051	0	0.9474	0.0005105	0.00177	0.0004573	0.0009288
M17A031067-M_val	18431311	18266672	15245127	0.83	13296786	0.73	1348981	1067550	15	15.98	3042370	2073617	9	10.96	0	0.9412	0.0005054	0.001831	0.000456	0.001068
M17A031068-M_val	14692258	14560065	12079724	0.83	10522379	0.72	1262866	906338	12	12.62	2754882	1658948	8	9.017	0	0.9286	0.0004601	0.00172	0.0005359	0.0008956
M20A042565_1109_val	10320232	10085358	8514915	0.84	7189226	0.71	1292223	995596	13	14.49	1592901	728433	4	6.444	0	0.6071	0.0005235	0.001424	0.000482	0.0008571
M20A042565_1113_val	9360299	9332662	7773092	0.83	6932429	0.74	970795	580314	8	9.555	2181425	1055536	6	7.337	0	0.8182	0.0005399	0.001545	0.000406	0.001027

## Sheet: Table S1.3
Supplementary Table 1.3 Quality control table of placenta RNA-seq data
sampleID	ExonicReads	IntronicReads	IntergenicReads	totalReads	unique_mapping	multi_mapping	chimericReads	unmapped
17A020338F_S28_L004	0.800256	0.072737	0.127007	22209132	0.619854	0.246939	0	0.133207
17A020340F_S29_L004	0.899068	0.0776372	0.0232952	27944668	0.745221	0.207125	0	0.0476536
17A020341F_S30_L004	0.908975	0.0605351	0.0304899	26217845	0.763746	0.180982	0	0.0552714
17A020342F_S31_L004	0.877308	0.0839223	0.0387693	34807546	0.718589	0.217251	0	0.06416
17A020343F_S32_L004	0.85752	0.0674532	0.0750265	38029036	0.678983	0.230701	0	0.0903158
17A020344F_S33_L004	0.898549	0.0546671	0.046784	35323776	0.753148	0.177468	0	0.0693832
17A020346F_S27_L004	0.860849	0.112143	0.0270078	23977628	0.749507	0.196335	0	0.0541584
17A020361F_S34_L004	0.874782	0.0690438	0.0561743	38712227	0.70257	0.22518	0	0.0722498
17A020363F_S35_L004	0.880544	0.0810292	0.0384273	42749520	0.739351	0.19766	0	0.0629887
17A020364F_S36_L004	0.701827	0.226728	0.0714451	37881507	0.712252	0.230221	0	0.0575277
17A020365F_S37_L004	0.881373	0.0649728	0.053654	48168524	0.687492	0.255496	0	0.0570119
17A020366F_S44_L004	0.856665	0.103075	0.0402596	39529464	0.701379	0.180334	0	0.118287
17A020366F_S9_L001	0.841825	0.134072	0.0241028	6295	0.743129	0.179349	0	0.0775218
17A020367F_S38_L004	0.888684	0.0819358	0.0293799	35848763	0.768374	0.172491	0	0.0591353
17A020368F_S39_L004	0.879725	0.0664662	0.0538092	35722321	0.70899	0.230073	0	0.0609371
17A020369F_S10_L001	0.912277	0.0546662	0.0330568	40580789	0.750226	0.19787	0	0.0519042
17A020370F_S11_L001	0.890836	0.0768026	0.0323616	14245712	0.742317	0.166758	0	0.0909246
17A020371F_S40_L004	0.915798	0.0600855	0.0241165	19807071	0.742943	0.171485	0	0.0855722
17A020374F_S41_L004	0.876725	0.0761681	0.0471066	32086818	0.718059	0.207291	0	0.0746491
17A031042F_S42_L004	0.895572	0.0792267	0.0252013	27117171	0.761552	0.195835	0	0.0426134
17A031043F_S43_L004	0.893636	0.0720591	0.0343049	34606451	0.72179	0.240318	0	0.0378918
17A031043F_S8_L001	0.821146	0.0931532	0.085701	1219	0.705496	0.209188	0	0.0853158
17A031046F_S12_L001	0.820759	0.0702213	0.10902	63806069	0.593048	0.299446	0	0.107506
17A031047F_S13_L001	0.716919	0.0595734	0.223508	70243432	0.481858	0.340658	0	0.177484
17A031048F_S14_L001	0.902476	0.0351851	0.0623392	47268981	0.716595	0.218344	0	0.0650604
17A031049F_S15_L001	0.671896	0.271515	0.0565885	66199952	0.69007	0.229413	0	0.0805176
17A031050F_S16_L001	0.840904	0.138985	0.0201106	27910452	0.693033	0.208927	0	0.09804
17A031051F_S17_L001	0.86992	0.0706119	0.0594683	31741192	0.688748	0.247965	0	0.0632866
17A031052F_S25_L004	0.862789	0.0570432	0.0801681	29091540	0.676649	0.20734	0	0.116011
17A031053F_S18_L001	0.814687	0.055372	0.129941	49000901	0.592469	0.290925	0	0.116606
17A031054F_S19_L001	0.883784	0.0862907	0.0299249	33166547	0.729665	0.169428	0	0.100907
17A031056F_S20_L001	0.805623	0.164885	0.0294916	24328456	0.617427	0.243076	0	0.139497
17A031057F_S21_L001	0.926206	0.0424939	0.0312997	49131490	0.77242	0.182231	0	0.0453489
17A031058F_S22_L001	0.64033	0.303012	0.0566579	63235268	0.820896	0.120456	0	0.0586478
17A031059F_S26_L004	0.821446	0.129568	0.0489857	29360253	0.689476	0.235019	0	0.0755048
17A031060F_S23_L001	0.927908	0.0434338	0.0286583	55160909	0.433143	0.115519	0	0.451339
17A031061F_S24_L001	0.84148	0.140046	0.0184745	58155392	0.672171	0.236847	0	0.0909824
17A031062F_S25_L001	0.885008	0.0645416	0.0504505	52000141	0.731161	0.193432	0	0.0754069
17A031067F_S26_L001	0.76994	0.190414	0.0396459	70531065	0.749576	0.18557	0	0.064854
17A031068F_S27_L001	0.760339	0.188764	0.0508977	62955945	0.770272	0.172661	0	0.0570668
ST1022-2-17A020345F_L3	0.296836	0.105605	0.597559	41283870	0.215932	0.611091	0	0.172977
ST1022-2-17A020373F_L3	0.527875	0.0379617	0.434164	35112576	0.454469	0.469126	0	0.0764044
ST1022-2-17A031044F_L3	0.371113	0.0966822	0.532205	43088488	0.276892	0.559636	0	0.163472

## Sheet: Table S1.4
Supplementary Table 1.4 Quality control table of umbilical cord blood RNA-seq data
sampleID	ExonicReads	IntronicReads	IntergenicReads	totalReads	unique_mapping	multi_mapping	chimericReads	unmapped
17A020338_S8_L004	0.708911	0.267587	0.0235016	44229880	0.632857	0.330797	0	0.0363458
17A020340_S9_L004	0.55512	0.411084	0.0337969	78416529	0.747706	0.219067	0	0.0332275
17A020341_S10_L004	0.661945	0.305547	0.0325082	57123337	0.667985	0.296061	0	0.0359545
17A020342_S11_L004	0.74225	0.237975	0.0197747	61498851	0.598992	0.361031	0	0.0399779
17A020343_S12_L004	0.764462	0.216188	0.01935	74316548	0.625003	0.336521	0	0.0384763
17A020344_S13_L004	0.673177	0.301901	0.0249218	62242410	0.659787	0.304023	0	0.0361897
17A020345_S24_L004	0.835961	0.153148	0.0108906	65860328	0.53695	0.427601	0	0.0354489
17A020361_S14_L004	0.647971	0.325699	0.0263294	70812863	0.692914	0.272432	0	0.0346536
17A020363_S15_L004	0.691713	0.279594	0.0286926	62970210	0.639326	0.3226	0	0.0380735
17A020364_S16_L004	0.658102	0.316248	0.0256501	52619101	0.688595	0.276027	0	0.0353775
17A020365_S17_L004	0.591149	0.376308	0.032543	61717750	0.724167	0.23854	0	0.0372936
17A020366_S25_L004	0.598836	0.371978	0.0291859	52763213	0.704591	0.267089	0	0.02832
17A020367_S18_L004	0.758236	0.216126	0.025638	50280549	0.630008	0.333715	0	0.0362775
17A020368_S19_L004	0.828027	0.154291	0.0176816	63796386	0.562416	0.398166	0	0.0394185
17A020369_S26_L004	0.518611	0.44624	0.0351486	51686372	0.750149	0.219409	0	0.030442
17A020370_S27_L004	0.498267	0.465187	0.0365468	55532254	0.785417	0.189359	0	0.025224
17A020371_S20_L004	0.533297	0.432058	0.034645	73726905	0.761139	0.205047	0	0.0338143
17A020374_S21_L004	0.839584	0.147422	0.0129938	59197844	0.575584	0.387444	0	0.0369714
17A031042_S22_L004	0.503397	0.458279	0.0383238	63460107	0.81599	0.15328	0	0.0307301
17A031043_S23_L004	0.484658	0.474919	0.0404234	57903470	0.815946	0.15623	0	0.0278243
17A031044_S8_L004	0.825439	0.164662	0.00989869	42770695	0.514731	0.457159	0	0.0281099
17A031046_S9_L004	0.556523	0.411809	0.0316686	49568477	0.746013	0.230961	0	0.0230262
17A031047_S10_L004	0.702799	0.270208	0.0269924	41958136	0.530687	0.43851	0	0.0308031
17A031048_S11_L004	0.571036	0.397139	0.0318243	36264679	0.714568	0.263811	0	0.0216205
17A031049_S12_L004	0.613398	0.357082	0.02952	34939551	0.743525	0.235841	0	0.0206338
17A031050_S13_L004	0.461307	0.49916	0.0395334	32393126	0.805102	0.175376	0	0.0195222
17A031051_S14_L004	0.485977	0.477944	0.0360797	48684279	0.813052	0.167323	0	0.0196253
17A031053_S15_L004	0.532244	0.434413	0.0333427	40341426	0.774246	0.206377	0	0.0193774
17A031054_S16_L004	0.713917	0.266467	0.0196157	45526428	0.643916	0.330193	0	0.0258919
17A031056_S17_L004	0.606679	0.364645	0.0286754	47872135	0.709951	0.269233	0	0.0208161
17A031057_S18_L004	0.547065	0.419555	0.0333797	62284463	0.742184	0.234299	0	0.0235165
17A031058_S19_L004	0.614811	0.35113	0.0340588	32723689	0.839174	0.141095	0	0.0197308
17A031060_S20_L004	0.527185	0.437721	0.0350938	49759308	0.787376	0.192736	0	0.0198879
17A031061_S21_L004	0.5786	0.39556	0.0258401	39693789	0.698031	0.281092	0	0.0208766
17A031062_S22_L004	0.731353	0.249228	0.0194196	44803282	0.629064	0.344213	0	0.0267226
17A031067_S23_L004	0.745528	0.235375	0.0190974	58189804	0.592839	0.376823	0	0.0303377
17A031068_S24_L004	0.708624	0.265559	0.0258179	35067403	0.762647	0.220713	0	0.0166404
ST1022-2-17A020346_L3	0.378814	0.572015	0.0491707	39180381	0.883639	0.0996382	0	0.0167223
ST1022-2-17A020373_L3	0.411178	0.546619	0.0422031	39891527	0.842177	0.142953	0	0.01487
ST1022-2-17A031052_L3	0.390688	0.562956	0.0463557	36930372	0.850469	0.133591	0	0.0159397
ST1022-2-17A031059_L3	0.471357	0.489851	0.0387927	38369332	0.786117	0.194896	0	0.018987

## Sheet: Table S2
Supplementary Table 2. The 2779 differential methylation regions of placenta.
seqnames	start	end	width	strand	Width	nCG	meanMethy1	meanMethy2	delta	areaStat	annotation	geneId	distanceToTSS	ENSEMBL	SYMBOL	GENENAME
chr1	17265407	17265529	123	*	123	16	0.795021	0.109022	0.686	58.7932	Promoter	9696	-860	ENSG00000058453	CROCC	ciliary rootlet coiled-coil, rootletin
chr1	46771108	46771198	91	*	91	19	0.371473	0.774616	-0.403143	-45.3808	Promoter	7388	1728	ENSG00000173660	UQCRH	ubiquinol-cytochrome c reductase hinge protein
chr1	149683298	149683488	191	*	191	12	0.0811839	0.423403	-0.342219	-39.7844	Intergenic	2209	-70762	ENSG00000150337	FCGR1A	Fc fragment of IgG receptor Ia
chr1	75139240	75139365	126	*	126	19	0.0581873	0.587655	-0.529468	-36.5684	Promoter	127254	57	ENSG00000178965	ERICH3	glutamate rich 3
chr1	7647453	7647513	61	*	61	13	0.341949	0.78115	-0.439201	-35.7443	Intron	23261	-84541	ENSG00000171735	CAMTA1	calmodulin binding transcription activator 1
chr1	2019919	2019997	79	*	79	15	0.2827	0.652068	-0.369368	-31.1201	Intron	5590	14494	ENSG00000067606	PRKCZ	protein kinase C zeta
chr1	47016765	47016900	136	*	136	8	0.06533	0.708576	-0.643246	-28.9932	Promoter	148930	0	ENSG00000162456	KNCN	kinocilin
chr1	6169924	6169988	65	*	65	11	0.528253	0.144628	0.383625	28.045	Exon	26038	21820	ENSG00000116254	CHD5	chromodomain helicase DNA binding protein 5
chr1	200905338	200905413	76	*	76	12	0.179082	0.66135	-0.482268	-27.3212	Intron	55765	41389	ENSG00000163362	INAVA	innate immunity activator
chr1	49224855	49227820	2966	*	2966	17	0.873466	0.36557	0.507895	27.2077	UTR	79656	14727	ENSG00000162373	BEND5	BEN domain containing 5
chr1	219023066	219023182	117	*	117	6	0.815027	0.118973	0.696054	25.0745	Intergenic	643723	323948	ENSG00000228063	LYPLAL1-DT	LYPLAL1 divergent transcript
chr1	11557680	11557791	112	*	112	11	0.294919	0.702545	-0.407625	-25.0369	Intron	57540	-3256	ENSG00000204624	DISP3	dispatched RND transporter family member 3
chr1	200386033	200386111	79	*	79	10	0.727723	0.211953	0.51577	25.0028	Intron	23528	-6867	ENSG00000162702	ZNF281	zinc finger protein 281
chr1	28578139	28578201	63	*	63	11	0.87352	0.390278	0.483242	24.5166	Intergenic	83667	-7762	ENSG00000130766	SESN2	sestrin 2
chr1	156017607	156017669	63	*	63	7	0.375053	0.871155	-0.496102	-24.0046	Intron	56893	5847	ENSG00000160803	UBQLN4	ubiquilin 4
chr1	117918573	117918655	83	*	83	13	0.315518	0.872951	-0.557434	-23.2557	Intron	10905	8488	ENSG00000198162	MAN1A2	mannosidase alpha class 1A member 2
chr1	168177667	168177721	55	*	55	15	0.905619	0.439691	0.465928	23.1026	Intergenic	375035	-17534	ENSG00000213064	SFT2D2	SFT2 domain containing 2
chr1	29647224	29647284	61	*	61	7	0.844226	0.0949722	0.749254	21.7155	Promoter	10076	502	ENSG00000060656	PTPRU	protein tyrosine phosphatase receptor type U
chr1	76250735	76250797	63	*	63	9	0.129067	0.564469	-0.435403	-21.628	Promoter	5876	-1082	ENSG00000137955	RABGGTB	Rab geranylgeranyltransferase subunit beta
chr1	41848890	41849068	179	*	179	18	0.290383	0.662822	-0.372439	-21.5096	Intergenic	1907	100806	ENSG00000127129	EDN2	endothelin 2
chr1	41101547	41101622	76	*	76	13	0.675456	0.214082	0.461373	21.2387	Exon	9783	29702	ENSG00000117016	RIMS3	regulating synaptic membrane exocytosis 3
chr1	186644082	186644174	93	*	93	7	0.890393	0.30559	0.584803	20.7047	Intron	5743	5385	ENSG00000073756	PTGS2	prostaglandin-endoperoxide synthase 2
chr1	149287899	149288007	109	*	109	10	0.745992	0.339393	0.406599	20.5175	UTR	388692	8423	#N/A	LINC02591	long intergenic non-protein coding RNA 2591
chr1	236233054	236233109	56	*	56	5	0.703105	0.0748885	0.628216	20.325	Intergenic	4811	-4573	ENSG00000116962	NID1	nidogen 1
chr1	247285217	247286592	1376	*	1376	10	0.140894	0.616021	-0.475127	-20.3034	UTR	388759	-9498	ENSG00000221953	C1orf229	chromosome 1 open reading frame 229
chr1	68025166	68025243	78	*	78	13	0.207715	0.462678	-0.254963	-19.7723	Intergenic	1647	-125617	ENSG00000116717	GADD45A	growth arrest and DNA damage inducible alpha
chr1	37211994	37212102	109	*	109	11	0.352372	0.728547	-0.376174	-19.3781	Intergenic	1441	-263079	ENSG00000119535	CSF3R	colony stimulating factor 3 receptor
chr1	52067883	52067970	88	*	88	10	0.458959	0.864198	-0.405239	-19.3618	Intron	114883	-14576	ENSG00000117859	OSBPL9	oxysterol binding protein like 9
chr1	44584689	44584764	76	*	76	7	0.825009	0.277823	0.547185	18.9303	Promoter	128209	167	ENSG00000171872	KLF17	Kruppel like factor 17
chr1	215296309	215296366	58	*	58	8	0.192692	0.736767	-0.544075	-18.3603	Intron	3776	39749	ENSG00000082482	KCNK2	potassium two pore domain channel subfamily K member 2
chr1	17902417	17902544	128	*	128	9	0.427599	0.837511	-0.409911	-18.2304	Intron	55160	-4504	ENSG00000074964	ARHGEF10L	Rho guanine nucleotide exchange factor 10 like
chr1	19712471	19712540	70	*	70	9	0.149008	0.551373	-0.402365	-18.1838	Intron	54896	73731	ENSG00000040487	SLC66A1	solute carrier family 66 member 1
chr1	12234000	12234090	91	*	91	4	0.902399	0.293567	0.608832	17.8292	Intron	7133	6940	ENSG00000028137	TNFRSF1B	TNF receptor superfamily member 1B
chr1	116254318	116254369	52	*	52	4	0.792342	0.219571	0.572771	17.806	Intron	845	57057	ENSG00000118729	CASQ2	calsequestrin 2
chr1	54056233	54056320	88	*	88	8	0.81263	0.533325	0.279305	17.3445	Intron	63948	131161	ENSG00000143006	DMRTB1	DMRT like family B with proline rich C-terminal 1
chr1	27848061	27848111	51	*	51	9	0.332087	0.603314	-0.271228	-16.6756	Intergenic	10163	-31383	ENSG00000158195	WASF2	WASP family member 2
chr1	91180241	91180293	53	*	53	7	0.50968	0.110391	0.399289	16.4347	Promoter	343472	2501	ENSG00000143032	BARHL2	BarH like homeobox 2
chr1	16159310	16159380	71	*	71	11	0.740208	0.425141	0.315067	16.392	Downstream	23013	-14979	ENSG00000065526	SPEN	spen family transcriptional repressor
chr1	30119834	30119896	63	*	63	6	0.331755	0.655463	-0.323708	-15.9215	Intergenic	10076	473112	ENSG00000060656	PTPRU	protein tyrosine phosphatase receptor type U
chr1	243650911	243650992	82	*	82	9	0.137737	0.359952	-0.222215	-15.8985	Intron	100616343	141433	ENSG00000265201	MIR4677	microRNA 4677
chr1	1009187	1009259	73	*	73	9	0.429777	0.201651	0.228126	15.6898	Promoter	401934	428	ENSG00000237330	RNF223	ring finger protein 223
chr1	33277257	33277353	97	*	97	7	0.850743	0.323801	0.526942	15.4866	Intron	64766	-5690	ENSG00000116497	S100PBP	S100P binding protein
chr1	8302411	8302469	59	*	59	11	0.513554	0.919481	-0.405927	-15.4707	Intergenic	50651	-81921	ENSG00000162426	SLC45A1	solute carrier family 45 member 1
chr1	238807758	238807850	93	*	93	7	0.620112	0.173542	0.44657	15.2112	Intergenic	339535	-158441	ENSG00000215808	LINC01139	long intergenic non-protein coding RNA 1139
chr1	176283123	176283222	100	*	100	15	0.0631582	0.451464	-0.388306	-14.8556	Intergenic	64326	-106753	ENSG00000143207	COP1	COP1 E3 ubiquitin ligase
chr1	10888094	10888154	61	*	61	7	0.292461	0.536414	-0.243953	-14.854	Intergenic	54897	-31361	ENSG00000130940	CASZ1	castor zinc finger 1
chr1	12037727	12039485	1759	*	1759	7	0.838192	0.268466	0.569725	14.7462	Promoter	9927	-753	ENSG00000116688	MFN2	mitofusin 2
chr1	118604719	118604798	80	*	80	13	0.867705	0.436708	0.430997	14.6367	Intron	200162	19144	ENSG00000155761	SPAG17	sperm associated antigen 17
chr1	39559650	39559701	52	*	52	5	0.937792	0.414016	0.523777	14.5107	Intron	23499	9811	ENSG00000127603	MACF1	microtubule actin crosslinking factor 1
chr1	226408238	226408325	88	*	88	9	0.471226	0.821735	-0.350509	-14.4407	Intergenic	83881	-3058	ENSG00000185155	MIXL1	Mix paired-like homeobox
chr1	33228864	33229233	370	*	370	6	0.223206	0.636224	-0.413018	-14.3891	Promoter	57648	-2002	ENSG00000162522	KIAA1522	KIAA1522
chr1	121163946	121164031	86	*	86	13	0.522309	0.292701	0.229607	14.2395	Intergenic	100996712	56794	#N/A	SRGAP2D	SLIT-ROBO Rho GTPase activating protein 2D (pseudogene)
chr1	245710320	245710375	56	*	56	5	0.243929	0.881971	-0.638042	-14.2355	Intron	55083	36016	ENSG00000162849	KIF26B	kinesin family member 26B
chr1	6133825	6133902	78	*	78	5	0.0621256	0.839191	-0.777066	-14.1053	UTR	8514	27844	ENSG00000069424	KCNAB2	potassium voltage-gated channel subfamily A regulatory beta subunit 2
chr1	27190300	27190373	74	*	74	5	0.632446	0.872255	-0.239809	-13.9222	Promoter	2810	667	ENSG00000175793	SFN	stratifin
chr1	2106380	2106438	59	*	59	7	0.778967	0.196276	0.58269	13.9068	Intron	5590	6093	ENSG00000067606	PRKCZ	protein kinase C zeta
chr1	160607112	160607173	62	*	62	4	0.788326	0.0873753	0.70095	13.3108	Exon	6504	9908	ENSG00000117090	SLAMF1	signaling lymphocytic activation molecule family member 1
chr1	144678827	144678915	89	*	89	11	0.424612	0.709717	-0.285105	-13.2388	Promoter	653513	1110	#N/A	LOC653513	phosphodiesterase 4D interacting protein-like
chr1	92064365	92064458	94	*	94	4	0.677672	0.139009	0.538662	13.219	Intergenic	8317	83989	ENSG00000097046	CDC7	cell division cycle 7
chr1	63553713	63553795	83	*	83	7	0.231216	0.644913	-0.413697	-12.9301	Intergenic	199899	229106	ENSG00000224209	LINC00466	long intergenic non-protein coding RNA 466
chr1	24192034	24192101	68	*	68	7	0.135638	0.476896	-0.341258	-12.7163	Promoter	2517	2686	ENSG00000179163	FUCA1	alpha-L-fucosidase 1
chr1	104753822	104756781	2960	*	2960	4	0.207722	0.897741	-0.690019	-12.6694	Intergenic	100129138	138177	ENSG00000215869	LOC100129138	THAP domain containing 3 pseudogene
chr1	6149070	6149121	52	*	52	7	0.257313	0.669459	-0.412146	-12.6308	Exon	26038	42687	ENSG00000116254	CHD5	chromodomain helicase DNA binding protein 5
chr1	71175650	71175713	64	*	64	5	0.839606	0.0929764	0.74663	12.6259	Intron	1491	298749	ENSG00000116761	CTH	cystathionine gamma-lyase
chr1	40573325	40573402	78	*	78	5	0.195483	0.491633	-0.296151	-12.5319	Intergenic	5538	-10183	ENSG00000131238	PPT1	palmitoyl-protein thioesterase 1
chr1	18129372	18132153	2782	*	2782	5	0.886674	0.243381	0.643293	12.4493	Intron	81569	47564	ENSG00000117148	ACTL8	actin like 8
chr1	17024257	17024331	75	*	75	5	0.726065	0.277518	0.448547	12.1061	Intron	100500876	16507	ENSG00000263811	MIR3675	microRNA 3675
chr1	15739530	15742578	3049	*	3049	9	0.633481	0.30118	0.332301	12.1015	Intron	79180	3139	ENSG00000142634	EFHD2	EF-hand domain family member D2
chr1	201925944	201926015	72	*	72	4	0.149672	0.881971	-0.732299	-11.9444	Promoter	10440	1325	ENSG00000134375	TIMM17A	translocase of inner mitochondrial membrane 17A
chr1	155035710	155035802	93	*	93	8	0.108766	0.328601	-0.219834	-11.9443	Promoter	1944	-411	ENSG00000143590	EFNA3	ephrin A3
chr1	29586108	29586201	94	*	94	5	0.107863	0.579691	-0.471828	-11.9078	Intron	10076	23080	ENSG00000060656	PTPRU	protein tyrosine phosphatase receptor type U
chr1	202443479	202443537	59	*	59	4	0.655676	0.172832	0.482845	11.8941	Intron	4660	11608	ENSG00000077157	PPP1R12B	protein phosphatase 1 regulatory subunit 12B
chr1	46197549	46197609	61	*	61	7	0.19536	0.439921	-0.244561	-11.8344	Intron	3652	18876	ENSG00000197429	IPP	intracisternal A particle-promoted polypeptide
chr1	42049803	42049874	72	*	72	7	0.844222	0.564576	0.279646	11.7828	Promoter	59269	1115	ENSG00000127124	HIVEP3	HIVEP zinc finger 3
chr1	7506155	7506515	361	*	361	5	0.426897	0.819344	-0.392446	-11.74	Intron	23261	-225539	ENSG00000171735	CAMTA1	calmodulin binding transcription activator 1
chr1	17489019	17489081	63	*	63	5	0.372416	0.660889	-0.288473	-11.6947	Intergenic	29943	-42540	ENSG00000142623	PADI1	peptidyl arginine deiminase 1
chr1	18163253	18164136	884	*	884	7	0.59361	0.114951	0.478658	11.6279	Intergenic	81569	81445	ENSG00000117148	ACTL8	actin like 8
chr1	28853912	28854006	95	*	95	9	0.30247	0.51503	-0.21256	-11.4128	Intron	1104	9167	ENSG00000180198	RCC1	regulator of chromosome condensation 1
chr1	230933292	230933361	70	*	70	4	0.105963	0.774286	-0.668323	-11.2189	Intron	10753	50162	ENSG00000135773	CAPN9	calpain 9
chr1	202963496	202963556	61	*	61	7	0.278765	0.601968	-0.323203	-11.1929	Intron	401980	12837	#N/A	#N/A	#N/A
chr1	32135925	32136007	83	*	83	4	0.130561	0.556071	-0.425509	-11.0357	Intron	553115	-25087	ENSG00000162517	PEF1	penta-EF-hand domain containing 1
chr1	186257761	186257835	75	*	75	7	0.340563	0.814624	-0.474061	-11.0129	Intron	10216	-7570	ENSG00000116690	PRG4	proteoglycan 4
chr1	2031263	2031313	51	*	51	5	0.218619	0.728656	-0.510036	-10.9899	Intron	5590	-4842	ENSG00000067606	PRKCZ	protein kinase C zeta
chr1	112899951	112900040	90	*	90	5	0.642303	0.146781	0.495522	10.9683	Intergenic	55917	-38760	ENSG00000143079	CTTNBP2NL	CTTNBP2 N-terminal like
chr1	246035770	246035829	60	*	60	7	0.603808	0.928942	-0.325134	-10.9645	Intron	64754	58296	ENSG00000185420	SMYD3	SET and MYND domain containing 3
chr1	155570628	155570688	61	*	61	7	0.316833	0.516711	-0.199878	-10.9202	Intergenic	55154	-9273	ENSG00000125459	MSTO1	misato mitochondrial distribution and morphology regulator 1
chr1	193306473	193306558	86	*	86	6	0.166062	0.677746	-0.511684	-10.876	Intergenic	8707	-150730	ENSG00000162630	B3GALT2	beta-1,3-galactosyltransferase 2
chr1	144994933	144994999	67	*	67	5	0.6317	0.254941	0.376758	10.8604	Promoter	653513	34	#N/A	LOC653513	phosphodiesterase 4D interacting protein-like
chr1	72305120	72305173	54	*	54	4	0.867557	0.129536	0.738021	10.8254	Promoter	100852409	-2425	ENSG00000228853	NEGR1-IT1	NEGR1 intronic transcript 1
chr1	53632859	53632909	51	*	51	5	0.695446	0.237257	0.45819	10.8068	Intergenic	6512	-24570	ENSG00000162383	SLC1A7	solute carrier family 1 member 7
chr1	1378386	1378448	63	*	63	5	0.180579	0.647869	-0.46729	-10.7827	Intergenic	219293	-6621	ENSG00000215915	ATAD3C	ATPase family AAA domain containing 3C
chr1	2745832	2746272	441	*	441	4	0.380836	0.828754	-0.447918	-10.703	Intergenic	100287898	-39602	ENSG00000215912	TTC34	tetratricopeptide repeat domain 34
chr1	9383327	9383929	603	*	603	4	0.140862	0.867458	-0.726596	-10.6077	Intron	80176	30386	ENSG00000171621	SPSB1	splA/ryanodine receptor domain and SOCS box containing 1
chr1	32531058	32531239	182	*	182	4	0.398727	0.869849	-0.471123	-10.5952	Intergenic	55116	-7264	ENSG00000121775	TMEM39B	transmembrane protein 39B
chr1	247140790	247140850	61	*	61	4	0.929081	0.397876	0.531205	10.5124	Intron	57116	30545	ENSG00000197472	ZNF695	zinc finger protein 695
chr1	31635277	31635337	61	*	61	4	0.717681	0.151586	0.566095	10.4849	Intergenic	79570	25697	ENSG00000084628	NKAIN1	sodium/potassium transporting ATPase interacting 1
chr1	3625875	3625958	84	*	84	7	0.613101	0.183688	0.429413	10.4819	Intron	7161	11265	ENSG00000078900	TP73	tumor protein p73
chr1	176318162	176318233	72	*	72	5	0.711502	0.323656	0.387846	10.348	Intergenic	60676	-114074	ENSG00000116183	PAPPA2	pappalysin 2
chr1	41960745	41961224	480	*	480	5	0.361141	0.727457	-0.366316	-10.3162	Intergenic	1907	-10401	ENSG00000127129	EDN2	endothelin 2
chr1	18484110	18484685	576	*	576	4	0.144483	0.663577	-0.519094	-10.2832	Intron	84966	49870	ENSG00000117154	IGSF21	immunoglobin superfamily member 21
chr1	219632264	219632324	61	*	61	5	0.811864	0.341706	0.470157	10.2492	Intergenic	127018	285072	ENSG00000143353	LYPLAL1	lysophospholipase like 1
chr1	204876002	204876058	57	*	57	5	0.369465	0.879462	-0.509997	-10.1936	Intron	23114	36012	ENSG00000163531	NFASC	neurofascin
chr1	19491243	19491339	97	*	97	6	0.747058	0.174357	0.572702	9.94271	Exon	23352	-7824	ENSG00000127481	UBR4	ubiquitin protein ligase E3 component n-recognin 4
chr1	153678250	153678318	69	*	69	7	0.711891	0.19282	0.519071	9.90213	Intergenic	4881	20810	ENSG00000169418	NPR1	natriuretic peptide receptor 1
chr1	249098313	249098391	79	*	79	5	0.935331	0.621578	0.313753	9.88196	Intergenic	80851	10708	ENSG00000175137	SH3BP5L	SH3 binding domain protein 5 like
chr1	11589245	11589296	52	*	52	5	0.619287	0.217559	0.401728	9.80165	Intron	57540	28198	ENSG00000204624	DISP3	dispatched RND transporter family member 3
chr1	21941697	21943029	1333	*	1333	4	0.798873	0.133322	0.66555	9.79296	Intron	5909	3514	ENSG00000076864	RAP1GAP	RAP1 GTPase activating protein
chr1	35334309	35334422	114	*	114	15	0.523222	0.360961	0.162261	9.70373	Exon	113444	-8892	ENSG00000163866	SMIM12	small integral membrane protein 12
chr1	41616501	41616565	65	*	65	4	0.60559	0.085531	0.520059	9.61211	Intron	22955	9040	ENSG00000010803	SCMH1	Scm polycomb group protein homolog 1
chr1	205051088	205051159	72	*	72	6	0.638618	0.291491	0.347127	9.59536	Promoter	388730	2429	ENSG00000174529	TMEM81	transmembrane protein 81
chr1	60098903	60098974	72	*	72	9	0.76639	0.430732	0.335658	9.55822	Intron	100616409	99994	ENSG00000266150	MIR4711	microRNA 4711
chr1	1610480	1610572	93	*	93	7	0.643007	0.416587	0.22642	9.55264	Promoter	728661	-2195	ENSG00000189339	SLC35E2B	solute carrier family 35 member E2B
chr1	4614732	4614823	92	*	92	6	0.75871	0.181657	0.577053	9.54788	Intergenic	55966	-100282	ENSG00000196581	AJAP1	adherens junctions associated protein 1
chr1	92117262	92117327	66	*	66	5	0.647706	0.380907	0.266799	9.46963	Intergenic	8317	136886	ENSG00000097046	CDC7	cell division cycle 7
chr1	63713282	63713349	68	*	68	5	0.291195	0.679233	-0.388037	-9.37808	Intron	199899	69552	ENSG00000224209	LINC00466	long intergenic non-protein coding RNA 466
chr1	223919006	223919073	68	*	68	4	0.383027	0.676211	-0.293185	-9.33136	Intron	824	18887	ENSG00000162909	CAPN2	calpain 2
chr1	190412072	190412136	65	*	65	5	0.776225	0.296185	0.48004	9.27768	Intron	339479	32806	ENSG00000162670	BRINP3	BMP/retinoic acid inducible neural specific 3
chr1	201337633	201339215	1583	*	1583	4	0.312928	0.724705	-0.411778	-9.25729	Promoter	7139	-1539	ENSG00000118194	TNNT2	troponin T2, cardiac type
chr1	159423122	159423186	65	*	65	7	0.540441	0.147884	0.392557	9.24796	Intron	26476	13610	ENSG00000196184	OR10J1	olfactory receptor family 10 subfamily J member 1
chr1	160501240	160501309	70	*	70	7	0.57964	0.238484	0.341156	9.10565	Intergenic	114836	-8188	ENSG00000162739	SLAMF6	SLAM family member 6
chr1	3244207	3244286	80	*	80	4	0.209992	0.831145	-0.621153	-8.98928	Intron	27237	-126861	ENSG00000130762	ARHGEF16	Rho guanine nucleotide exchange factor 16
chr1	3118226	3118316	91	*	91	4	0.1253	0.619468	-0.494168	-8.92825	Intron	100422968	73687	ENSG00000283572	MIR4251	microRNA 4251
chr1	206214097	206214160	64	*	64	4	0.753835	0.215486	0.538349	8.80236	Intergenic	553	-10123	ENSG00000198049	AVPR1B	arginine vasopressin receptor 1B
chr1	25078184	25078247	64	*	64	8	0.552029	0.805135	-0.253106	-8.73999	Intron	25932	6306	ENSG00000169504	CLIC4	chloride intracellular channel 4
chr1	30154779	30154837	59	*	59	5	0.72081	0.123253	0.597557	8.68265	Intergenic	10076	508057	ENSG00000060656	PTPRU	protein tyrosine phosphatase receptor type U
chr1	188390046	188390109	64	*	64	5	0.699118	0.294483	0.404636	8.63266	Intergenic	5321	1592014	ENSG00000116711	PLA2G4A	phospholipase A2 group IVA
chr1	32800378	32800461	84	*	84	4	0.836974	0.242786	0.594188	8.5472	Promoter	65108	1379	ENSG00000175130	MARCKSL1	MARCKS like 1
chr1	34239304	34239384	81	*	81	7	0.56085	0.334332	0.226517	8.52796	Intron	114784	-64200	ENSG00000121904	CSMD2	CUB and Sushi multiple domains 2
chr1	6340918	6340985	68	*	68	4	0.197843	0.839191	-0.641348	-8.4345	Intron	387509	-19883	ENSG00000158292	GPR153	G protein-coupled receptor 153
chr1	2892094	2892147	54	*	54	6	0.295414	0.510616	-0.215202	-8.36185	Intergenic	140625	-45899	ENSG00000169717	ACTRT2	actin related protein T2
chr1	10735487	10735585	99	*	99	4	0.903014	0.611993	0.291021	8.32789	Intron	54897	-14032	ENSG00000130940	CASZ1	castor zinc finger 1
chr1	112535378	112535457	80	*	80	4	0.839606	0.232274	0.607332	8.30491	Promoter	643355	2188	ENSG00000231437	LINC01750	long intergenic non-protein coding RNA 1750
chr1	246111360	246111413	54	*	54	6	0.195334	0.423565	-0.228231	-8.28353	Intron	64754	-17235	ENSG00000185420	SMYD3	SET and MYND domain containing 3
chr1	3513620	3513893	274	*	274	8	0.570872	0.294013	0.276859	8.25891	Intron	1953	14166	ENSG00000162591	MEGF6	multiple EGF like domains 6
chr1	214772319	214772369	51	*	51	6	0.831399	0.368272	0.463127	8.20638	Intergenic	1063	-4163	ENSG00000117724	CENPF	centromere protein F
chr1	248181381	248181435	55	*	55	5	0.813839	0.345402	0.468438	8.2044	Intron	81466	-3815	ENSG00000197454	OR2L5	olfactory receptor family 2 subfamily L member 5
chr1	15420261	15420361	101	*	101	4	0.132552	0.615566	-0.483014	-8.19111	Intron	23254	-7343	ENSG00000189337	KAZN	kazrin, periplakin interacting protein
chr1	231018434	231018489	56	*	56	5	0.951778	0.707438	0.24434	8.18162	Intergenic	84886	-13099	ENSG00000119280	C1orf198	chromosome 1 open reading frame 198
chr1	34133434	34133516	83	*	83	5	0.611702	0.20702	0.404682	8.00809	Intron	114784	41588	ENSG00000121904	CSMD2	CUB and Sushi multiple domains 2
chr1	6067166	6067237	72	*	72	5	0.211259	0.709889	-0.49863	-7.94457	Intron	261734	-14633	ENSG00000131697	NPHP4	nephrocystin 4
chr1	184192097	184192200	104	*	104	6	0.18096	0.388459	-0.207499	-7.87588	Intergenic	81563	-163950	ENSG00000116667	C1orf21	chromosome 1 open reading frame 21
chr1	31525740	31525803	64	*	64	7	0.295601	0.495278	-0.199677	-7.83172	Intron	9698	12761	ENSG00000134644	PUM1	pumilio RNA binding family member 1
chr1	20247222	20247292	71	*	71	5	0.711787	0.365645	0.346142	7.62998	Promoter	30814	2818	ENSG00000188784	PLA2G2E	phospholipase A2 group IIE
chr1	5905350	5905402	53	*	53	5	0.662116	0.211623	0.450492	7.55926	Intergenic	100616421	17399	ENSG00000264101	MIR4689	microRNA 4689
chr1	182591740	182591819	80	*	80	6	0.759363	0.511535	0.247828	7.55643	Intergenic	284648	7465	ENSG00000261504	LINC01686	long intergenic non-protein coding RNA 1686
chr1	52056826	52056880	55	*	55	6	0.814047	0.358766	0.455281	7.5164	Intron	114883	13975	ENSG00000117859	OSBPL9	oxysterol binding protein like 9
chr1	113404974	113405035	62	*	62	5	0.688101	0.39063	0.297471	7.50089	Intron	246182	-60937	#N/A	AKR7A2P1	aldo-keto reductase family 7 member A2 pseudogene 1
chr1	223896397	223896479	83	*	83	4	0.850445	0.308721	0.541724	7.47229	Intron	824	-3640	ENSG00000162909	CAPN2	calpain 2
chr1	58262539	58267354	4816	*	4816	4	0.598768	0.318746	0.280023	7.42195	Intron	1600	-373667	ENSG00000173406	DAB1	DAB adaptor protein 1
chr1	86226023	86228875	2853	*	2853	4	0.649868	0.434147	0.21572	7.35216	Exon	54680	-51907	ENSG00000117174	ZNHIT6	zinc finger HIT-type containing 6
chr1	57659023	57659091	69	*	69	5	0.432243	0.270363	0.16188	7.32711	Intron	1600	97747	ENSG00000173406	DAB1	DAB adaptor protein 1
chr1	12625003	12625150	148	*	148	4	0.875627	0.318082	0.557546	7.32499	Downstream	9249	30956	ENSG00000162496	DHRS3	dehydrogenase/reductase 3
chr1	240926396	240926903	508	*	508	5	0.836456	0.551646	0.284811	7.31486	Intergenic	6000	23835	ENSG00000182901	RGS7	regulator of G protein signaling 7
chr1	18647461	18648036	576	*	576	4	0.463899	0.751062	-0.287162	-7.30584	Intron	84966	-39825	ENSG00000117154	IGSF21	immunoglobin superfamily member 21
chr1	142636706	142636765	60	*	60	4	0.246707	0.678626	-0.431919	-7.26712	Intron	100874392	76840	#N/A	ANKRD20A12P	ankyrin repeat domain 20 family member A12, pseudogene
chr1	1390853	1390906	54	*	54	6	0.323864	0.688548	-0.364684	-7.20564	Exon	219293	5784	ENSG00000215915	ATAD3C	ATPase family AAA domain containing 3C
chr1	37273031	37273138	108	*	108	4	0.682604	0.18044	0.502164	7.15647	Intron	2899	226706	ENSG00000163873	GRIK3	glutamate ionotropic receptor kainate type subunit 3
chr1	226116588	226116667	80	*	80	4	0.310386	0.834483	-0.524096	-7.06329	Intergenic	29920	-4548	ENSG00000143811	PYCR2	pyrroline-5-carboxylate reductase 2
chr1	17538612	17538710	99	*	99	4	0.375289	0.670795	-0.295506	-6.81493	Intron	29943	6991	ENSG00000142623	PADI1	peptidyl arginine deiminase 1
chr1	29823965	29824028	64	*	64	4	0.764452	0.293744	0.470708	6.64788	Intergenic	10076	177243	ENSG00000060656	PTPRU	protein tyrosine phosphatase receptor type U
chr1	9427543	9427594	52	*	52	5	0.293757	0.724217	-0.43046	-6.61409	Exon	80176	11777	ENSG00000171621	SPSB1	splA/ryanodine receptor domain and SOCS box containing 1
chr1	211804700	211805811	1112	*	1112	4	0.286747	0.712973	-0.426227	-6.48619	Intergenic	4751	37938	ENSG00000117650	NEK2	NIMA related kinase 2
chr1	160964796	160964857	62	*	62	5	0.889446	0.687755	0.201691	6.3858	Downstream	50848	26045	ENSG00000158769	F11R	F11 receptor
chr1	245470570	245470629	60	*	60	5	0.676794	0.395442	0.281352	6.3833	Intron	55083	-46351	ENSG00000162849	KIF26B	kinesin family member 26B
chr1	186648453	186648537	85	*	85	5	0.404541	0.651269	-0.246728	-6.36114	Promoter	5743	1022	ENSG00000073756	PTGS2	prostaglandin-endoperoxide synthase 2
chr1	181649722	181651566	1845	*	1845	13	0.581859	0.347891	0.233968	6.22458	Intron	777	-49954	ENSG00000198216	CACNA1E	calcium voltage-gated channel subunit alpha1 E
chr1	5227093	5227209	117	*	117	9	0.585422	0.484286	0.101136	6.18971	Intergenic	100616489	-396922	#N/A	#N/A	#N/A
chr1	195104925	195105014	90	*	90	4	0.414291	0.639604	-0.225313	-5.83188	Intergenic	343450	1206365	ENSG00000162687	KCNT2	potassium sodium-activated channel subfamily T member 2
chr1	149144793	149144861	69	*	69	7	0.520198	0.690204	-0.170006	-5.67495	Intergenic	388692	-134615	#N/A	LINC02591	long intergenic non-protein coding RNA 2591
chr1	2991093	2991145	53	*	53	7	0.442035	0.215096	0.226939	5.66815	Intron	63976	5351	ENSG00000142611	PRDM16	PR/SET domain 16
chr1	202161238	202161291	54	*	54	5	0.718779	0.512944	0.205835	5.54687	Promoter	59352	-1827	ENSG00000133067	LGR6	leucine rich repeat containing G protein-coupled receptor 6
chr1	16707067	16707121	55	*	55	5	0.427461	0.676802	-0.24934	-5.15921	Intron	26099	13542	ENSG00000055070	SZRD1	SUZ RNA binding domain containing 1
chr1	157830833	157830926	94	*	94	4	0.359896	0.52255	-0.162654	-5.15075	Intergenic	922	-19199	ENSG00000073754	CD5L	CD5 molecule like
chr1	13898250	13901190	2941	*	2941	7	0.554309	0.307668	0.246641	5.12787	Intergenic	10630	-9062	ENSG00000162493	PDPN	podoplanin
chr1	7245983	7246035	53	*	53	7	0.537795	0.321084	0.216711	5.04113	Intron	23261	400599	ENSG00000171735	CAMTA1	calmodulin binding transcription activator 1
chr1	115414100	115417967	3868	*	3868	5	0.773782	0.351994	0.421789	4.86743	Exon	6847	16645	ENSG00000198765	SYCP1	synaptonemal complex protein 1
chr1	153925381	153925441	61	*	61	5	0.295386	0.629837	-0.334451	-4.68495	Promoter	200186	1351	ENSG00000160741	CRTC2	CREB regulated transcription coactivator 2
chr1	156554611	156554673	63	*	63	5	0.252975	0.612081	-0.359106	-4.6607	Exon	164118	5092	ENSG00000187862	TTC24	tetratricopeptide repeat domain 24
chr1	70066688	70066742	55	*	55	5	0.50695	0.265473	0.241477	4.60119	Intron	57554	33820	ENSG00000033122	LRRC7	leucine rich repeat containing 7
chr1	1976842	1977338	497	*	497	5	0.385264	0.683731	-0.298467	-4.4937	Intergenic	5590	-4571	ENSG00000067606	PRKCZ	protein kinase C zeta
chr1	229247431	229247538	108	*	108	4	0.597789	0.718305	-0.120516	-4.244	Intergenic	5867	-159271	ENSG00000168118	RAB4A	RAB4A, member RAS oncogene family
chr1	19178119	19178260	142	*	142	4	0.277505	0.467392	-0.189887	-4.00449	Intron	80834	7895	ENSG00000179002	TAS1R2	taste 1 receptor member 2
chr1	110315834	110315926	93	*	93	5	0.660414	0.804186	-0.143771	-3.91124	Intergenic	79574	-9190	ENSG00000198758	EPS8L3	EPS8 like 3
chr1	7477133	7477219	87	*	87	6	0.685072	0.429073	0.255999	3.52489	Intron	23261	-254835	ENSG00000171735	CAMTA1	calmodulin binding transcription activator 1
chr1	38564101	38564708	608	*	608	6	0.280843	0.471371	-0.190529	-3.07535	Intergenic	100500801	9198	ENSG00000265596	MIR3659	microRNA 3659
chr1	17274397	17274454	58	*	58	4	0.753724	0.595112	0.158612	2.51419	Intron	9696	8008	ENSG00000058453	CROCC	ciliary rootlet coiled-coil, rootletin
chr1	31596295	31596373	79	*	79	4	0.506539	0.661097	-0.154558	-2.45675	Intergenic	9698	-57532	ENSG00000134644	PUM1	pumilio RNA binding family member 1
chr1	36129273	36129332	60	*	60	7	0.5421	0.409031	0.133069	2.45138	Intergenic	5690	-21828	ENSG00000126067	PSMB2	proteasome 20S subunit beta 2
chr1	7642134	7643391	1258	*	1258	4	0.595016	0.472045	0.122972	2.42914	Intron	23261	-88663	ENSG00000171735	CAMTA1	calmodulin binding transcription activator 1
chr1	54191212	54191262	51	*	51	4	0.36973	0.556654	-0.186924	-2.13583	Intron	148979	8615	ENSG00000174332	GLIS1	GLIS family zinc finger 1
chr1	164681130	164681490	361	*	361	4	0.569807	0.420426	0.149381	1.74591	Intron	100505795	62388	ENSG00000233693	LOC100505795	uncharacterized LOC100505795
chr1	237934127	237934201	75	*	75	4	0.587923	0.71121	-0.123287	-1.72115	Exon	6262	-20945	ENSG00000198626	RYR2	ryanodine receptor 2
chr1	22310104	22310164	61	*	61	4	0.509689	0.745084	-0.235395	-1.35608	Intron	23436	6686	ENSG00000219073	CELA3B	chymotrypsin like elastase 3B
chr1	41434656	41434713	58	*	58	10	0.697673	0.493488	0.204185	1.34465	Intergenic	1503	-10294	ENSG00000171793	CTPS1	CTP synthase 1
chr1	231163310	231163429	120	*	120	6	0.505609	0.219581	0.286028	1.16808	Intron	100302132	-7640	ENSG00000283799	MIR1182	microRNA 1182
chr1	21847241	21847633	393	*	393	4	0.777653	0.657746	0.119907	0.795861	Intron	249	11383	ENSG00000162551	ALPL	alkaline phosphatase, biomineralization associated
chr1	220510331	220510430	100	*	100	5	0.473618	0.340115	0.133504	0.357287	Intergenic	25782	-64488	ENSG00000118873	RAB3GAP2	RAB3 GTPase activating non-catalytic protein subunit 2
chr1	7640163	7640236	74	*	74	7	0.574544	0.435735	0.138808	0.244259	Intron	23261	-91818	ENSG00000171735	CAMTA1	calmodulin binding transcription activator 1
chr10	103497919	103498027	109	*	109	16	0.760948	0.179225	0.581723	40.8974	Intergenic	2253	37732	ENSG00000107831	FGF8	fibroblast growth factor 8
chr10	3465774	3465888	115	*	115	15	0.76115	0.391499	0.36965	37.0363	Intron	10531	-250741	ENSG00000107959	PITRM1	pitrilysin metallopeptidase 1
chr10	61214838	61215058	221	*	221	15	0.220712	0.762236	-0.541524	-36.4207	Intergenic	220965	-92177	ENSG00000148541	FAM13C	family with sequence similarity 13 member C
chr10	128193457	128193530	74	*	74	10	0.745894	0.146474	0.59942	31.9067	Promoter	118611	124	ENSG00000154493	C10orf90	chromosome 10 open reading frame 90
chr10	25928010	25928074	65	*	65	13	0.257297	0.520564	-0.263267	-31.5653	Intergenic	57512	44868	ENSG00000151025	GPR158	G protein-coupled receptor 158
chr10	89167813	89167931	119	*	119	15	0.664728	0.228963	0.435765	29.8592	Promoter	728218	-356	ENSG00000228055	FAM245A	family with sequence similarity 245 member A
chr10	70887137	70887234	98	*	98	12	0.672876	0.119881	0.552995	25.6267	Intron	9559	3229	ENSG00000122958	VPS26A	VPS26, retromer complex component A
chr10	129645907	129647155	1249	*	1249	12	0.913745	0.288506	0.625239	23.7396	Intergenic	119467	35656	ENSG00000180745	CLRN3	clarin 3
chr10	130485062	130485116	55	*	55	8	0.079367	0.560585	-0.481218	-23.2884	Intergenic	4288	-560594	ENSG00000148773	MKI67	marker of proliferation Ki-67
chr10	134722683	134722809	127	*	127	10	0.743777	0.317046	0.426731	23.1379	Exon	54777	7377	ENSG00000171811	CFAP46	cilia and flagella associated protein 46
chr10	12309134	12309262	129	*	129	14	0.637786	0.252126	0.38566	22.8219	Intergenic	11164	-70991	ENSG00000165609	NUDT5	nudix hydrolase 5
chr10	134315425	134315487	63	*	63	10	0.17164	0.605732	-0.434092	-21.9422	Intergenic	3632	-35866	ENSG00000068383	INPP5A	inositol polyphosphate-5-phosphatase A
chr10	134975746	134975802	57	*	57	6	0.047395	0.514902	-0.467507	-21.5453	Promoter	85442	1775	ENSG00000171798	KNDC1	kinase non-catalytic C-lobe domain containing 1
chr10	100928748	100928907	160	*	160	6	0.895986	0.203238	0.692748	20.6224	Intron	60495	66725	ENSG00000172987	HPSE2	heparanase 2 (inactive)
chr10	134975576	134975636	61	*	61	7	0.101624	0.509994	-0.40837	-20.5698	Promoter	85442	1605	ENSG00000171798	KNDC1	kinase non-catalytic C-lobe domain containing 1
chr10	12928856	12928906	51	*	51	8	0.804108	0.384284	0.419824	20.2511	Intergenic	283070	53723	#N/A	#N/A	#N/A
chr10	134527453	134527550	98	*	98	8	0.906486	0.393988	0.512497	20.1848	Intron	84504	71987	ENSG00000148826	NKX6-2	NK6 homeobox 2
chr10	135026277	135026377	101	*	101	9	0.492117	0.121933	0.370184	19.8831	Exon	85442	15715	ENSG00000171798	KNDC1	kinase non-catalytic C-lobe domain containing 1
chr10	94350774	94350872	99	*	99	8	0.486403	0.806521	-0.320118	-18.8635	Promoter	3832	-1953	ENSG00000138160	KIF11	kinesin family member 11
chr10	5984602	5984721	120	*	120	12	0.665923	0.40227	0.263653	18.7173	Intergenic	3601	34853	ENSG00000134470	IL15RA	interleukin 15 receptor subunit alpha
chr10	8085349	8085451	103	*	103	15	0.399064	0.535638	-0.136574	-18.0015	Intergenic	399717	9996	ENSG00000197308	GATA3-AS1	GATA3 antisense RNA 1
chr10	133542665	133542962	298	*	298	7	0.673126	0.228945	0.444181	16.2212	Intergenic	399827	79573	ENSG00000189275	LINC01164	long intergenic non-protein coding RNA 1164
chr10	133960306	133960386	81	*	81	8	0.268766	0.740438	-0.471672	-16.1041	Intron	282973	3086	ENSG00000188385	JAKMIP3	Janus kinase and microtubule interacting protein 3
chr10	134842864	134842985	122	*	122	8	0.75068	0.349802	0.400878	16.0597	Intergenic	84435	-41448	ENSG00000197177	ADGRA1	adhesion G protein-coupled receptor A1
chr10	123779319	123779428	110	*	110	9	0.498258	0.197366	0.300892	15.7202	Intron	10579	30630	ENSG00000138162	TACC2	transforming acidic coiled-coil containing protein 2
chr10	103877741	103877810	70	*	70	5	0.216306	0.658138	-0.441832	-15.6287	Promoter	8861	2400	ENSG00000198728	LDB1	LIM domain binding 1
chr10	134758139	134758201	63	*	63	13	0.464632	0.57257	-0.107938	-15.5421	Promoter	54777	-2050	ENSG00000171811	CFAP46	cilia and flagella associated protein 46
chr10	116110566	116110637	72	*	72	7	0.404093	0.832628	-0.428535	-15.5269	Intron	84632	-45861	ENSG00000169129	AFAP1L2	actin filament associated protein 1 like 2
chr10	105437119	105437229	111	*	111	7	0.284989	0.552923	-0.267933	-15.4659	Intron	9644	-8687	ENSG00000107957	SH3PXD2A	SH3 and PX domains 2A
chr10	87407024	87407105	82	*	82	7	0.708119	0.175996	0.532123	15.1301	Exon	100507470	69536	ENSG00000234942	GRID1-AS1	GRID1 antisense RNA 1
chr10	14824148	14824305	158	*	158	8	0.675785	0.556779	0.119006	14.5374	Intergenic	83641	-7252	ENSG00000065809	FAM107B	family with sequence similarity 107 member B
chr10	13042990	13043068	79	*	79	7	0.0221308	0.344229	-0.322098	-14.5192	Promoter	83643	636	ENSG00000151468	CCDC3	coiled-coil domain containing 3
chr10	77399361	77399416	56	*	56	7	0.228065	0.726884	-0.49882	-14.3475	Intergenic	83938	-143103	ENSG00000148655	LRMDA	leucine rich melanocyte differentiation associated
chr10	43982788	43982839	52	*	52	7	0.780169	0.151996	0.628173	13.9654	Intergenic	642819	50214	ENSG00000243660	ZNF487	zinc finger protein 487
chr10	325759	325821	63	*	63	6	0.831981	0.386308	0.445673	13.6542	Intron	10771	69930	ENSG00000015171	ZMYND11	zinc finger MYND-type containing 11
chr10	134073520	134073705	186	*	186	5	0.17067	0.718519	-0.547849	-13.6141	Intron	282974	-10908	ENSG00000165752	STK32C	serine/threonine kinase 32C
chr10	1245907	1245981	75	*	75	7	0.686288	0.317596	0.368692	13.3802	Promoter	105	350	ENSG00000185736	ADARB2	adenosine deaminase RNA specific B2 (inactive)
chr10	118422460	118422549	90	*	90	6	0.714946	0.311376	0.40357	13.206	Downstream	143379	6932	ENSG00000165863	C10orf82	chromosome 10 open reading frame 82
chr10	1068631	1068704	74	*	74	11	0.317258	0.561455	-0.244198	-13.1197	Promoter	55853	54	ENSG00000232656	IDI2-AS1	IDI2 antisense RNA 1
chr10	64719704	64720106	403	*	403	5	0.320756	0.781435	-0.460679	-13.0396	Intergenic	1959	-140777	ENSG00000122877	EGR2	early growth response 2
chr10	11056991	11057061	71	*	71	5	0.927806	0.3553	0.572506	12.9721	Promoter	10659	-2832	ENSG00000048740	CELF2	CUGBP Elav-like family member 2
chr10	5530780	5530843	64	*	64	8	0.704736	0.229099	0.475636	12.7613	Intergenic	51806	10690	ENSG00000178372	CALML5	calmodulin like 5
chr10	36689355	36689421	67	*	67	8	0.677292	0.166167	0.511125	12.6757	Intergenic	91074	-725364	ENSG00000148513	ANKRD30A	ankyrin repeat domain 30A
chr10	134451799	134451860	62	*	62	7	0.173929	0.544611	-0.370683	-12.4105	Intron	3632	30380	ENSG00000068383	INPP5A	inositol polyphosphate-5-phosphatase A
chr10	134810484	134810561	78	*	78	9	0.574829	0.16187	0.412959	12.2978	Intergenic	399829	31446	ENSG00000240707	LINC01168	long intergenic non-protein coding RNA 1168
chr10	47680528	47680581	54	*	54	5	0.594273	0.831054	-0.23678	-12.2391	Intron	244	-66339	#N/A	#N/A	#N/A
chr10	43354901	43354964	64	*	64	5	0.249498	0.874827	-0.625329	-12.2137	Intergenic	9790	76947	ENSG00000165733	BMS1	BMS1 ribosome biogenesis factor
chr10	86039895	86039955	61	*	61	7	0.0793853	0.652317	-0.572932	-12.1695	Promoter	170425	159	ENSG00000229404	LINC00858	long intergenic non-protein coding RNA 858
chr10	134276788	134276845	58	*	58	9	0.2412	0.546434	-0.305233	-12.1182	Intergenic	170393	18074	#N/A	C10orf91	chromosome 10 open reading frame 91 (putative)
chr10	61101186	61101238	53	*	53	5	0.828294	0.365294	0.463	11.9892	Intron	220965	10996	ENSG00000148541	FAM13C	family with sequence similarity 13 member C
chr10	748490	748544	55	*	55	6	0.373099	0.888982	-0.515883	-11.9158	Intergenic	22982	-12882	ENSG00000151240	DIP2C	disco interacting protein 2 homolog C
chr10	11438285	11438360	76	*	76	8	0.694496	0.204459	0.490037	11.8897	Intergenic	9712	135914	ENSG00000148429	USP6NL	USP6 N-terminal like
chr10	77210564	77210618	55	*	55	5	0.654695	0.279417	0.375278	11.7484	Intergenic	100131213	47050	ENSG00000237149	ZNF503-AS2	ZNF503 antisense RNA 2
chr10	130220553	130220636	84	*	84	7	0.704686	0.35764	0.347046	11.3479	Intergenic	4288	-296085	ENSG00000148773	MKI67	marker of proliferation Ki-67
chr10	131815364	131815432	69	*	69	5	0.733055	0.235949	0.497106	11.2902	Intergenic	253738	-53273	ENSG00000108001	EBF3	EBF transcription factor 3
chr10	134664770	134664898	129	*	129	4	0.0941941	0.857009	-0.762815	-11.1994	Exon	84504	-65233	ENSG00000148826	NKX6-2	NK6 homeobox 2
chr10	73399459	73399554	96	*	96	7	0.426319	0.781255	-0.354936	-11.1873	Intron	64072	-72807	ENSG00000107736	CDH23	cadherin related 23
chr10	132288016	132288070	55	*	55	7	0.704333	0.35421	0.350123	11.1424	Intergenic	10539	329764	ENSG00000108010	GLRX3	glutaredoxin 3
chr10	134437459	134437550	92	*	92	5	0.930091	0.356452	0.573639	10.8695	Intron	3632	16040	ENSG00000068383	INPP5A	inositol polyphosphate-5-phosphatase A
chr10	29607598	29607662	65	*	65	5	0.155243	0.534522	-0.379279	-10.7812	Intergenic	84569	29608	ENSG00000120563	LYZL1	lysozyme like 1
chr10	121173883	121178267	4385	*	4385	5	0.157342	0.61609	-0.458749	-10.7691	Intron	100616398	36399	ENSG00000265719	MIR4681	microRNA 4681
chr10	8098966	8099019	54	*	54	5	0.0952376	0.577967	-0.48273	-10.7112	Promoter	2625	2299	ENSG00000107485	GATA3	GATA binding protein 3
chr10	101287163	101287231	69	*	69	5	0.829129	0.227228	0.601901	10.6918	Intron	159296	-5459	ENSG00000119919	NKX2-3	NK2 homeobox 3
chr10	5984204	5984307	104	*	104	6	0.798917	0.568363	0.230554	10.5197	Intergenic	3601	35267	ENSG00000134470	IL15RA	interleukin 15 receptor subunit alpha
chr10	77756651	77756736	86	*	86	5	0.200673	0.683658	-0.482985	-10.4603	Intron	83938	214132	ENSG00000148655	LRMDA	leucine rich melanocyte differentiation associated
chr10	17574388	17574464	77	*	77	7	0.570362	0.436711	0.133651	10.3764	Intergenic	338596	-78134	ENSG00000148488	ST8SIA6	ST8 alpha-N-acetyl-neuraminide alpha-2,8-sialyltransferase 6
chr10	11785300	11785353	54	*	54	7	0.841534	0.453258	0.388276	10.2527	Promoter	79746	944	ENSG00000134463	ECHDC3	enoyl-CoA hydratase domain containing 3
chr10	134033753	134033805	53	*	53	7	0.874227	0.456373	0.417854	10.0774	Intron	282974	28807	ENSG00000165752	STK32C	serine/threonine kinase 32C
chr10	42391420	42391476	57	*	57	7	0.701699	0.360439	0.34126	9.70715	Intergenic	441666	472017	ENSG00000215146	LOC441666	zinc finger protein 91 pseudogene
chr10	133543138	133543204	67	*	67	6	0.354567	0.653872	-0.299306	-9.6399	Intergenic	399827	79331	ENSG00000189275	LINC01164	long intergenic non-protein coding RNA 1164
chr10	68307258	68307322	65	*	65	5	0.881919	0.411858	0.470061	9.61194	Intron	347731	-378470	ENSG00000198739	LRRTM3	leucine rich repeat transmembrane neuronal 3
chr10	133605518	133605618	101	*	101	4	0.215667	0.607084	-0.391417	-9.06709	Exon	399827	16917	ENSG00000189275	LINC01164	long intergenic non-protein coding RNA 1164
chr10	4259952	4260019	68	*	68	4	0.321575	0.782868	-0.461292	-9.05989	Intergenic	1316	-432479	ENSG00000067082	KLF6	Kruppel like factor 6
chr10	11282769	11282859	91	*	91	4	0.490304	0.83479	-0.344486	-8.91985	Intron	10659	75320	ENSG00000048740	CELF2	CUGBP Elav-like family member 2
chr10	9919332	9919385	54	*	54	6	0.760472	0.564001	0.196471	8.77236	Intergenic	207107	917492	ENSG00000225383	SFTA1P	surfactant associated 1, pseudogene
chr10	134245681	134245745	65	*	65	7	0.534614	0.885499	-0.350885	-8.68253	Intergenic	170393	-12969	#N/A	C10orf91	chromosome 10 open reading frame 91 (putative)
chr10	133316962	133317016	55	*	55	5	0.902443	0.478388	0.424056	8.55878	Intergenic	256536	-206978	ENSG00000176769	TCERG1L	transcription elongation regulator 1 like
chr10	42384269	42384321	53	*	53	5	0.350194	0.734367	-0.384173	-8.5421	Intergenic	441666	479172	ENSG00000215146	LOC441666	zinc finger protein 91 pseudogene
chr10	1461705	1461758	54	*	54	6	0.587339	0.310037	0.277302	8.53169	Intron	642394	-107067	ENSG00000205696	ADARB2-AS1	ADARB2 antisense RNA 1
chr10	99649607	99649682	76	*	76	4	0.0988715	0.539381	-0.440509	-8.44978	Intron	401647	39612	ENSG00000155265	GOLGA7B	golgin A7 family member B
chr10	134578607	134578670	64	*	64	4	0.738089	0.262898	0.47519	8.44449	Intron	84504	20867	ENSG00000148826	NKX6-2	NK6 homeobox 2
chr10	133059316	133059369	54	*	54	4	0.868604	0.426334	0.442271	8.42616	Promoter	256536	-609	ENSG00000176769	TCERG1L	transcription elongation regulator 1 like
chr10	12544786	12545470	685	*	685	4	0.25148	0.797645	-0.546164	-8.3676	Intron	100616151	-75282	ENSG00000263584	MIR4480	microRNA 4480
chr10	127811138	127811200	63	*	63	4	0.932872	0.502195	0.430676	8.357	Intron	92565	142408	ENSG00000203780	FANK1	fibronectin type III and ankyrin repeat domains 1
chr10	5595314	5595371	58	*	58	4	0.75083	0.293764	0.457066	8.3247	Intergenic	810	28390	ENSG00000178363	CALML3	calmodulin like 3
chr10	10293195	10293285	91	*	91	5	0.612884	0.258018	0.354866	8.20946	Intergenic	207107	543592	ENSG00000225383	SFTA1P	surfactant associated 1, pseudogene
chr10	81008284	81008351	68	*	68	5	0.232493	0.895341	-0.662847	-8.10507	Intron	57178	4859	ENSG00000108175	ZMIZ1	zinc finger MIZ-type containing 1
chr10	131851885	131851941	57	*	57	4	0.875903	0.237082	0.63882	8.01931	Intergenic	119437	-52332	ENSG00000233122	CTAGE7P	CTAGE family member 7, pseudogene
chr10	55587185	55587280	96	*	96	26	0.575473	0.472721	0.102752	7.96502	Exon	65217	836770	ENSG00000150275	PCDH15	protocadherin related 15
chr10	105259880	105259938	59	*	59	5	0.692616	0.354024	0.338591	7.87842	Intron	9148	6145	ENSG00000107954	NEURL1	neuralized E3 ubiquitin protein ligase 1
chr10	12448292	12450093	1802	*	1802	6	0.343683	0.450674	-0.106991	-7.60011	Intron	57118	56709	ENSG00000183049	CAMK1D	calcium/calmodulin dependent protein kinase ID
chr10	66463654	66463706	53	*	53	4	0.277722	0.718945	-0.441223	-7.58498	Intergenic	305	-121579	#N/A	ANXA2P3	annexin A2 pseudogene 3
chr10	134693532	134693604	73	*	73	9	0.331183	0.482384	-0.151201	-7.52791	Intron	54777	36582	ENSG00000171811	CFAP46	cilia and flagella associated protein 46
chr10	11224120	11224220	101	*	101	7	0.54326	0.431639	0.111621	7.51867	Intron	10659	16671	ENSG00000048740	CELF2	CUGBP Elav-like family member 2
chr10	24984236	24984307	72	*	72	5	0.736418	0.304766	0.431652	7.47566	Intron	57584	26901	ENSG00000107863	ARHGAP21	Rho GTPase activating protein 21
chr10	126407964	126408016	53	*	53	4	0.760247	0.426297	0.33395	7.44218	Intron	9679	24914	ENSG00000189319	FAM53B	family with sequence similarity 53 member B
chr10	101003852	101003924	73	*	73	4	0.819892	0.327136	0.492756	7.44173	Intergenic	60495	-8220	ENSG00000172987	HPSE2	heparanase 2 (inactive)
chr10	128197651	128197703	53	*	53	5	0.570082	0.131061	0.439021	7.14761	Intron	118611	-3997	ENSG00000154493	C10orf90	chromosome 10 open reading frame 90
chr10	13849008	13849058	51	*	51	7	0.743793	0.420522	0.323271	7.05701	Intron	55691	165311	ENSG00000151474	FRMD4A	FERM domain containing 4A
chr10	134647886	134647948	63	*	63	4	0.77764	0.391204	0.386436	7.00594	Intron	84504	-48349	ENSG00000148826	NKX6-2	NK6 homeobox 2
chr10	102455574	102455636	63	*	63	5	0.409545	0.758451	-0.348905	-6.95579	Intergenic	5076	-49832	ENSG00000075891	PAX2	paired box 2
chr10	81053986	81054047	62	*	62	5	0.91891	0.43994	0.47897	6.92695	UTR	57178	-11810	ENSG00000108175	ZMIZ1	zinc finger MIZ-type containing 1
chr10	133645728	133645819	92	*	92	4	0.212976	0.595348	-0.382372	-6.7787	Intergenic	399827	-23193	ENSG00000189275	LINC01164	long intergenic non-protein coding RNA 1164
chr10	12881916	12882539	624	*	624	4	0.617784	0.280442	0.337342	6.7063	Intergenic	283070	6783	#N/A	#N/A	#N/A
chr10	50858296	50859585	1290	*	1290	4	0.327949	0.77181	-0.443861	-6.70324	Intron	282966	-28099	ENSG00000178645	C10orf53	chromosome 10 open reading frame 53
chr10	23086420	23086508	89	*	89	4	0.0702101	0.763395	-0.693185	-6.6938	Intergenic	5305	-82917	ENSG00000150867	PIP4K2A	phosphatidylinositol-5-phosphate 4-kinase type 2 alpha
chr10	3819701	3819790	90	*	90	7	0.673883	0.408076	0.265807	6.62793	UTR	1316	7683	ENSG00000067082	KLF6	Kruppel like factor 6
chr10	99277326	99277379	54	*	54	5	0.941922	0.465777	0.476145	6.60036	Intron	80019	18558	ENSG00000165886	UBTD1	ubiquitin domain containing 1
chr10	37789050	37789131	82	*	82	9	0.453528	0.715736	-0.262208	-6.54687	Intergenic	100288485	102728	ENSG00000256892	MTRNR2L7	MT-RNR2 like 7
chr10	13701455	13701512	58	*	58	5	0.533106	0.879701	-0.346595	-6.4756	Exon	8559	72449	ENSG00000165630	PRPF18	pre-mRNA processing factor 18
chr10	85223428	85223504	77	*	77	4	0.24179	0.729651	-0.487862	-6.33854	Intergenic	10718	663930	ENSG00000185737	NRG3	neuregulin 3
chr10	104410689	104410765	77	*	77	5	0.836489	0.411878	0.424611	6.33679	Intron	81603	6437	ENSG00000171206	TRIM8	tripartite motif containing 8
chr10	123924047	123924098	52	*	52	5	0.433697	0.82533	-0.391632	-6.06576	Promoter	10579	942	ENSG00000138162	TACC2	transforming acidic coiled-coil containing protein 2
chr10	133494567	133494640	74	*	74	5	0.793599	0.292554	0.501045	5.97137	Intergenic	399827	127895	ENSG00000189275	LINC01164	long intergenic non-protein coding RNA 1164
chr10	134629149	134629205	57	*	57	7	0.534416	0.343088	0.191328	5.85739	Intron	84504	-29612	ENSG00000148826	NKX6-2	NK6 homeobox 2
chr10	130847051	130851510	4460	*	4460	5	0.369277	0.596013	-0.226736	-5.80056	Intergenic	4255	-413944	ENSG00000170430	MGMT	O-6-methylguanine-DNA methyltransferase
chr10	133806251	133806345	95	*	95	4	0.784858	0.230194	0.554664	5.44158	Intergenic	664	-10816	ENSG00000176171	BNIP3	BCL2 interacting protein 3
chr10	108304112	108304175	64	*	64	5	0.724626	0.449149	0.275477	5.35516	Intergenic	114815	620291	ENSG00000108018	SORCS1	sortilin related VPS10 domain containing receptor 1
chr10	124076463	124076531	69	*	69	5	0.587995	0.923065	-0.335069	-5.2499	Intron	118663	45642	ENSG00000138152	BTBD16	BTB domain containing 16
chr10	11750251	11750301	51	*	51	6	0.620996	0.279392	0.341604	5.01999	Intergenic	79746	-34055	ENSG00000134463	ECHDC3	enoyl-CoA hydratase domain containing 3
chr10	130011803	130011870	68	*	68	9	0.388645	0.60549	-0.216844	-4.85121	Intron	4288	-87335	ENSG00000148773	MKI67	marker of proliferation Ki-67
chr10	70476906	70476986	81	*	81	8	0.570724	0.7358	-0.165076	-4.74759	Intergenic	55749	-3985	ENSG00000060339	CCAR1	cell division cycle and apoptosis regulator 1
chr10	122599807	122599901	95	*	95	7	0.557953	0.719134	-0.161181	-4.58371	Intron	55717	-10786	ENSG00000120008	WDR11	WD repeat domain 11
chr10	18999631	18999704	74	*	74	10	0.714442	0.59042	0.124022	4.43206	Intergenic	221079	51318	ENSG00000165997	ARL5B	ADP ribosylation factor like GTPase 5B
chr10	134885363	134885453	91	*	91	5	0.453201	0.252342	0.200858	4.41132	Promoter	84435	930	ENSG00000197177	ADGRA1	adhesion G protein-coupled receptor A1
chr10	87923926	87928151	4226	*	4226	4	0.499229	0.687804	-0.188575	-4.38444	Intron	442911	96394	ENSG00000199104	MIR346	microRNA 346
chr10	88733411	88733469	59	*	59	5	0.324045	0.478101	-0.154056	-4.35898	Promoter	119385	2913	ENSG00000271880	AGAP11	ArfGAP with GTPase domain, ankyrin repeat and PH domain 11
chr10	48662468	48662534	67	*	67	5	0.350216	0.598327	-0.248111	-4.34851	Intergenic	26095	144451	ENSG00000204179	PTPN20	protein tyrosine phosphatase non-receptor type 20
chr10	126337381	126337441	61	*	61	8	0.362966	0.570921	-0.207955	-4.25607	Intron	64077	43611	ENSG00000107902	LHPP	phospholysine phosphohistidine inorganic pyrophosphate phosphatase
chr10	124234149	124234208	60	*	60	5	0.281824	0.557174	-0.27535	-3.38022	Intron	5654	13108	ENSG00000166033	HTRA1	HtrA serine peptidase 1
chr10	26058260	26058582	323	*	323	6	0.683706	0.561568	0.122139	-3.27337	Intergenic	53904	-164420	ENSG00000095777	MYO3A	myosin IIIA
chr10	985889	985947	59	*	59	4	0.590077	0.435408	0.154669	3.06553	Intergenic	23185	-8244	ENSG00000107929	LARP4B	La ribonucleoprotein 4B
chr10	133243574	133244031	458	*	458	7	0.307203	0.539562	-0.23236	-3.01594	Intergenic	256536	-133590	ENSG00000176769	TCERG1L	transcription elongation regulator 1 like
chr10	43987969	43988061	93	*	93	7	0.718106	0.56542	0.152686	2.88615	Intergenic	642819	55395	ENSG00000243660	ZNF487	zinc finger protein 487
chr10	4077570	4077635	66	*	66	9	0.433657	0.313952	0.119705	2.83273	Intergenic	1316	-250097	ENSG00000067082	KLF6	Kruppel like factor 6
chr10	134698625	134698711	87	*	87	14	0.519632	0.644371	-0.124739	-2.47392	Exon	54777	31475	ENSG00000171811	CFAP46	cilia and flagella associated protein 46
chr10	6564008	6564061	54	*	54	7	0.758505	0.506465	0.25204	2.44967	Intron	5588	-6728	ENSG00000065675	PRKCQ	protein kinase C theta
chr10	74064306	74064360	55	*	55	5	0.550753	0.754918	-0.204165	-2.44748	Intergenic	54541	30629	ENSG00000168209	DDIT4	DNA damage inducible transcript 4
chr10	123469855	123469910	56	*	56	4	0.559609	0.376163	0.183446	2.17155	Intergenic	2263	-111883	ENSG00000066468	FGFR2	fibroblast growth factor receptor 2
chr10	134106992	134107051	60	*	60	4	0.483396	0.380158	0.103238	2.04395	Intron	282974	13665	ENSG00000165752	STK32C	serine/threonine kinase 32C
chr10	132837218	132839023	1806	*	1806	5	0.611664	0.499134	0.11253	1.68379	Intergenic	100422867	-76287	ENSG00000264803	MIR378C	microRNA 378c
chr10	36047086	36047162	77	*	77	5	0.445394	0.316035	0.12936	1.5992	Intergenic	8325	-116724	ENSG00000177283	FZD8	frizzled class receptor 8
chr10	132283200	132283265	66	*	66	5	0.601719	0.41997	0.18175	1.47141	Intergenic	10539	324948	ENSG00000108010	GLRX3	glutaredoxin 3
chr10	50995349	50996070	722	*	722	8	0.509433	0.409283	0.10015	1.19714	Intergenic	55753	-24924	ENSG00000197444	OGDHL	oxoglutarate dehydrogenase like
chr10	6772456	6775013	2558	*	2558	5	0.596474	0.354708	0.241766	0.86271	Intergenic	100507127	-46547	ENSG00000238266	LINC00707	long intergenic non-protein coding RNA 707
chr10	692084	692142	59	*	59	4	0.507388	0.687157	-0.179769	0.806992	Intron	414235	-3746	ENSG00000180525	PRR26	proline rich 26
chr10	2373667	2374499	833	*	833	5	0.5456	0.386892	0.158708	0.778375	Intergenic	399708	-16399	#N/A	LINC00701	long intergenic non-protein coding RNA 701
chr10	115940134	115940190	57	*	57	4	0.56374	0.793644	-0.229904	-0.677594	Promoter	56165	784	ENSG00000095627	TDRD1	tudor domain containing 1
chr11	1986045	1986146	102	*	102	16	0.546492	0.1219	0.424592	36.405	Intergenic	6150	17543	ENSG00000214026	MRPL23	mitochondrial ribosomal protein L23
chr11	2015997	2016122	126	*	126	15	0.27506	0.525558	-0.250498	-34.1278	Promoter	100033819	1939	ENSG00000284010	MIR675	microRNA 675
chr11	1397186	1397260	75	*	75	9	0.713172	0.196082	0.51709	31.7331	Intergenic	9024	-13869	ENSG00000174672	BRSK2	BR serine/threonine kinase 2
chr11	2020560	2020648	89	*	89	14	0.327518	0.73955	-0.412033	-30.8428	Promoter	283120	-1495	ENSG00000130600	H19	H19 imprinted maternally expressed transcript
chr11	3618440	3618548	109	*	109	16	0.262431	0.689361	-0.42693	-30.6356	Intergenic	7221	-29142	ENSG00000182048	TRPC2	transient receptor potential cation channel subfamily C member 2 (pseudogene)
chr11	122975078	122975179	102	*	102	14	0.1995	0.34639	-0.146891	-30.3198	Intron	3312	-41892	ENSG00000109971	HSPA8	heat shock protein family A (Hsp70) member 8
chr11	126333111	126333192	82	*	82	7	0.880089	0.188875	0.691214	29.8185	Exon	6484	55982	ENSG00000110080	ST3GAL4	ST3 beta-galactoside alpha-2,3-sialyltransferase 4
chr11	66588883	66588981	99	*	99	7	0.0874174	0.912444	-0.825026	-29.4707	Intron	79703	7547	ENSG00000173715	C11orf80	chromosome 11 open reading frame 80
chr11	31555406	31555476	71	*	71	9	0.572779	0.788184	-0.215405	-24.1956	Intron	26610	24109	ENSG00000109911	ELP4	elongator acetyltransferase complex subunit 4
chr11	44330675	44330755	81	*	81	13	0.0884172	0.576599	-0.488182	-23.5099	Promoter	60529	961	ENSG00000052850	ALX4	ALX homeobox 4
chr11	65155111	65155211	101	*	101	7	0.266485	0.913613	-0.647128	-22.586	Promoter	83786	1070	ENSG00000126391	FRMD8	FERM domain containing 8
chr11	122573296	122573394	99	*	99	7	0.83461	0.177446	0.657165	22.5014	Intron	84959	46898	ENSG00000154127	UBASH3B	ubiquitin associated and SH3 domain containing B
chr11	2580918	2580985	68	*	68	9	0.72189	0.28527	0.43662	20.1884	Intron	3784	98252	ENSG00000053918	KCNQ1	potassium voltage-gated channel subfamily Q member 1
chr11	64969052	64969150	99	*	99	10	0.721562	0.364854	0.356708	19.8909	Intron	440044	-12161	ENSG00000197847	SLC22A20P	solute carrier family 22 member 20, pseudogene
chr11	64306239	64306321	83	*	83	9	0.631152	0.17653	0.454621	19.5782	Intergenic	55867	-16777	ENSG00000168065	SLC22A11	solute carrier family 22 member 11
chr11	68673577	68673674	98	*	98	14	0.17054	0.567795	-0.397255	-19.3405	Promoter	3508	2258	ENSG00000132740	IGHMBP2	immunoglobulin mu DNA binding protein 2
chr11	114650153	114650239	87	*	87	11	0.768248	0.286302	0.481946	18.6512	Intergenic	120406	100953	ENSG00000204361	NXPE2	neurexophilin and PC-esterase domain family member 2
chr11	120481697	120481774	78	*	78	8	0.768309	0.266686	0.501623	17.6329	Intron	2900	46552	ENSG00000149403	GRIK4	glutamate ionotropic receptor kainate type subunit 4
chr11	1665207	1665264	58	*	58	5	0.219859	0.866267	-0.646409	-17.3106	Intron	439915	14174	ENSG00000185940	KRTAP5-5	keratin associated protein 5-5
chr11	116661854	116661906	53	*	53	7	0.220952	0.793403	-0.572451	-17.0119	Promoter	116519	1230	ENSG00000110243	APOA5	apolipoprotein A5
chr11	59577361	59577420	60	*	60	7	0.120783	0.666077	-0.545295	-16.6614	Promoter	54948	925	ENSG00000166902	MRPL16	mitochondrial ribosomal protein L16
chr11	68934331	68934407	77	*	77	7	0.34962	0.680523	-0.330903	-16.0669	Intergenic	219931	111701	ENSG00000162341	TPCN2	two pore segment channel 2
chr11	1397315	1397379	65	*	65	9	0.595914	0.221364	0.37455	15.5999	Intergenic	9024	-13750	ENSG00000174672	BRSK2	BR serine/threonine kinase 2
chr11	134393650	134393717	68	*	68	11	0.280714	0.86475	-0.584036	-15.571	Intergenic	283177	87274	ENSG00000255545	LOC283177	uncharacterized LOC283177
chr11	97116318	97116387	70	*	70	9	0.34068	0.745847	-0.405167	-15.4776	Intergenic	100874053	-876277	#N/A	JRKL-AS1	JRKL antisense RNA 1
chr11	2029588	2029658	71	*	71	7	0.399099	0.894471	-0.495372	-14.7048	Intergenic	283120	-10523	ENSG00000130600	H19	H19 imprinted maternally expressed transcript
chr11	2020894	2020976	83	*	83	6	0.229368	0.652685	-0.423317	-14.6603	Promoter	283120	-1829	ENSG00000130600	H19	H19 imprinted maternally expressed transcript
chr11	124622705	124622776	72	*	72	6	0.522919	0.884368	-0.361449	-14.578	Promoter	23584	-596	ENSG00000019102	VSIG2	V-set and immunoglobulin domain containing 2
chr11	3128609	3128678	70	*	70	7	0.718083	0.365679	0.352404	14.1033	Exon	114879	-12500	ENSG00000021762	OSBPL5	oxysterol binding protein like 5
chr11	14607902	14607956	55	*	55	5	0.86732	0.228877	0.638442	13.9236	Intron	5682	57224	ENSG00000129084	PSMA1	proteasome 20S subunit alpha 1
chr11	69499123	69499176	54	*	54	7	0.221851	0.575171	-0.35332	-13.7124	Intergenic	220064	-8958	ENSG00000149716	LTO1	LTO1 maturation factor of ABCE1
chr11	65465922	65465983	62	*	62	8	0.744547	0.266286	0.478262	13.2231	Intergenic	10524	-13490	ENSG00000172977	KAT5	lysine acetyltransferase 5
chr11	134564270	134564346	77	*	77	5	0.73046	0.160942	0.569518	13.2069	Intergenic	283177	257894	ENSG00000255545	LOC283177	uncharacterized LOC283177
chr11	120039013	120039084	72	*	72	5	0.859414	0.211866	0.647548	12.9622	Intergenic	23650	-30150	ENSG00000137699	TRIM29	tripartite motif containing 29
chr11	67827701	67827795	95	*	95	10	0.918639	0.417644	0.500995	12.7867	Exon	10312	10272	ENSG00000110719	TCIRG1	T cell immune regulator 1, ATPase H+ transporting V0 subunit a3
chr11	11994913	11994989	77	*	77	4	0.810578	0.538829	0.271749	12.7298	Intron	55031	23002	ENSG00000170242	USP47	ubiquitin specific peptidase 47
chr11	65645831	65645912	82	*	82	5	0.778357	0.375101	0.403256	12.3212	Promoter	1521	-1372	ENSG00000172543	CTSW	cathepsin W
chr11	62211459	62211510	52	*	52	7	0.783458	0.474063	0.309395	12.3071	Intron	7356	24952	ENSG00000149021	SCGB1A1	secretoglobin family 1A member 1
chr11	93113636	93113715	80	*	80	4	0.148058	0.743248	-0.59519	-12.0186	Intron	159989	49753	ENSG00000165325	DEUP1	deuterosome assembly protein 1
chr11	112141345	112141420	76	*	76	5	0.146164	0.552544	-0.40638	-12.008	Intergenic	349633	-9762	ENSG00000188771	PLET1	placenta expressed transcript 1
chr11	111383212	111383288	77	*	77	8	0.583739	0.114832	0.468907	11.9357	Promoter	54766	-133	ENSG00000137707	BTG4	BTG anti-proliferation factor 4
chr11	72547040	72547310	271	*	271	6	0.824472	0.288319	0.536153	11.5371	Intron	89849	21589	ENSG00000168010	ATG16L2	autophagy related 16 like 2
chr11	97482491	97482542	52	*	52	7	0.627927	0.222186	0.40574	11.5322	Intergenic	100874053	-1242450	#N/A	JRKL-AS1	JRKL antisense RNA 1
chr11	107419738	107419824	87	*	87	5	0.356886	0.869159	-0.512273	-11.3508	Promoter	91801	2814	ENSG00000137760	ALKBH8	alkB homolog 8, tRNA methyltransferase
chr11	48901914	48901975	62	*	62	5	0.691058	0.464731	0.226328	11.2827	Intergenic	283116	-151177	ENSG00000182053	TRIM49B	tripartite motif containing 49B
chr11	65796602	65796662	61	*	61	6	0.275299	0.819555	-0.544256	-11.1668	Promoter	117144	-2614	ENSG00000175294	CATSPER1	cation channel sperm associated 1
chr11	134794152	134794210	59	*	59	4	0.901713	0.397271	0.504442	11.0574	Intergenic	283177	487776	ENSG00000255545	LOC283177	uncharacterized LOC283177
chr11	116408636	116408732	97	*	97	9	0.504275	0.146367	0.357909	10.661	Intergenic	84811	234982	ENSG00000137656	BUD13	BUD13 homolog
chr11	119355842	119356011	170	*	170	14	0.365582	0.530486	-0.164904	-10.5465	Intron	7070	-61596	ENSG00000154096	THY1	Thy-1 cell surface antigen
chr11	3996719	3996773	55	*	55	5	0.300749	0.74658	-0.445832	-10.2789	Intron	6786	-83206	ENSG00000167323	STIM1	stromal interaction molecule 1
chr11	112554873	112554928	56	*	56	7	0.555249	0.403245	0.152005	9.9279	Intergenic	4684	-277041	ENSG00000149294	NCAM1	neural cell adhesion molecule 1
chr11	32441263	32441314	52	*	52	7	0.786869	0.56392	0.222949	9.88	Intron	7490	11049	ENSG00000184937	WT1	WT1 transcription factor
chr11	115333064	115333149	86	*	86	8	0.516434	0.807461	-0.291027	-9.79725	Intron	23705	42092	ENSG00000182985	CADM1	cell adhesion molecule 1
chr11	75277399	75277449	51	*	51	7	0.922946	0.426419	0.496526	9.73977	Promoter	871	-1378	ENSG00000149257	SERPINH1	serpin family H member 1
chr11	112937505	112937567	63	*	63	4	0.712986	0.253254	0.459732	9.69885	Intron	4684	105536	ENSG00000149294	NCAM1	neural cell adhesion molecule 1
chr11	23026443	23026536	94	*	94	11	0.419394	0.690085	-0.270691	-9.63763	Intergenic	100500938	-144471	ENSG00000255359	CCDC179	coiled-coil domain containing 179
chr11	69459326	69459378	53	*	53	5	0.662354	0.417655	0.244699	9.43104	Intron	595	3453	ENSG00000110092	CCND1	cyclin D1
chr11	32535947	32536044	98	*	98	6	0.237355	0.622653	-0.385298	-9.25245	Intergenic	10480	-69269	ENSG00000149100	EIF3M	eukaryotic translation initiation factor 3 subunit M
chr11	118384974	118385033	60	*	60	4	0.265157	0.867757	-0.6026	-9.21842	Intron	143941	-13177	ENSG00000172425	TTC36	tetratricopeptide repeat domain 36
chr11	47205234	47205310	77	*	77	5	0.810724	0.378425	0.432299	9.16603	Promoter	29763	2122	ENSG00000165912	PACSIN3	protein kinase C and casein kinase substrate in neurons 3
chr11	28773534	28773604	71	*	71	5	0.358706	0.715199	-0.356494	-8.97553	Intergenic	196074	641821	ENSG00000169519	METTL15	methyltransferase like 15
chr11	128810810	128810861	52	*	52	5	0.203844	0.594421	-0.390577	-8.88804	Promoter	63970	2433	ENSG00000120471	TP53AIP1	tumor protein p53 regulated apoptosis inducing protein 1
chr11	46942882	46942959	78	*	78	4	0.421071	0.917444	-0.496373	-8.86339	Promoter	4038	-2709	ENSG00000134569	LRP4	LDL receptor related protein 4
chr11	115138662	115142071	3410	*	3410	5	0.409459	0.741291	-0.331832	-8.85155	Intron	23705	143396	ENSG00000182985	CADM1	cell adhesion molecule 1
chr11	5087712	5087795	84	*	84	6	0.75271	0.311683	0.441027	8.72477	Intergenic	119678	-6855	ENSG00000176787	OR52E2	olfactory receptor family 52 subfamily E member 2
chr11	2730058	2730117	60	*	60	7	0.682957	0.475801	0.207156	8.38787	Intron	10984	-8830	ENSG00000269821	KCNQ1OT1	KCNQ1 opposite strand/antisense transcript 1
chr11	55344735	55344805	71	*	71	4	0.666576	0.408924	0.257652	8.20277	Intergenic	219428	5131	ENSG00000279514	OR4C16	olfactory receptor family 4 subfamily C member 16 (gene/pseudogene)
chr11	31059183	31059246	64	*	64	5	0.910855	0.429547	0.481308	8.18054	Intron	100506627	-44950	#N/A	#N/A	#N/A
chr11	1640665	1640718	54	*	54	5	0.590163	0.193331	0.396832	8.16276	Intron	439915	-10315	ENSG00000185940	KRTAP5-5	keratin associated protein 5-5
chr11	101110665	101112072	1408	*	1408	4	0.678781	0.211334	0.467447	8.02806	Intergenic	5241	-110121	ENSG00000082175	PGR	progesterone receptor
chr11	123197915	123198013	99	*	99	5	0.293028	0.832418	-0.53939	-7.89032	Intergenic	100616319	54207	ENSG00000265357	MIR4493	microRNA 4493
chr11	296076	296132	57	*	57	5	0.46029	0.686747	-0.226457	-7.8389	Promoter	80162	2253	ENSG00000142102	PGGHG	protein-glucosylgalactosylhydroxylysine glucosidase
chr11	39934221	39935372	1152	*	1152	6	0.840941	0.404842	0.436099	7.68913	Intergenic	57689	379308	ENSG00000148948	LRRC4C	leucine rich repeat containing 4C
chr11	60969122	60969851	730	*	730	4	0.878039	0.254995	0.623043	7.55798	Promoter	643834	-1133	ENSG00000229859	PGA3	pepsinogen A3
chr11	103907742	103907809	68	*	68	5	0.839606	0.292999	0.546608	7.51919	Promoter	414301	434	ENSG00000170967	DDI1	DNA damage inducible 1 homolog 1
chr11	43171334	43174979	3646	*	3646	4	0.716543	0.29443	0.422113	7.22167	Intergenic	399881	115940	ENSG00000251557	HNRNPKP3	heterogeneous nuclear ribonucleoprotein K pseudogene 3
chr11	44285269	44285328	60	*	60	5	0.212269	0.684907	-0.472638	-6.88374	UTR	60529	46388	ENSG00000052850	ALX4	ALX homeobox 4
chr11	77987932	77987988	57	*	57	5	0.879124	0.498626	0.380498	6.70743	Intron	9846	64938	ENSG00000033327	GAB2	GRB2 associated binding protein 2
chr11	21696514	21696578	65	*	65	5	0.527564	0.247483	0.280081	6.56451	Intergenic	4745	391307	ENSG00000165973	NELL1	neural EGFL like 1
chr11	82115363	82115460	98	*	98	4	0.84599	0.572622	0.273368	6.50383	Intergenic	220382	329446	ENSG00000182103	FAM181B	family with sequence similarity 181 member B
chr11	119664536	119664644	109	*	109	7	0.48771	0.661843	-0.174133	-6.44099	Intergenic	5818	-65101	ENSG00000110400	NECTIN1	nectin cell adhesion molecule 1
chr11	8705609	8709239	3631	*	3631	4	0.260962	0.537524	-0.276562	-6.0863	Promoter	619562	0	ENSG00000200983	SNORA3A	small nucleolar RNA, H/ACA box 3A
chr11	125281794	125281876	83	*	83	12	0.546133	0.402392	0.143741	5.78505	Promoter	63876	435	ENSG00000165495	PKNOX2	PBX/knotted 1 homeobox 2
chr11	38947577	38947644	68	*	68	5	0.561527	0.700909	-0.139382	-5.7496	Intergenic	57689	1367036	ENSG00000148948	LRRC4C	leucine rich repeat containing 4C
chr11	62377576	62377641	66	*	66	5	0.430219	0.839191	-0.408972	-5.61658	Promoter	256364	1175	ENSG00000149499	EML3	EMAP like 3
chr11	70422667	70424293	1627	*	1627	6	0.506645	0.767076	-0.26043	-5.60782	Intron	100874198	-52906	ENSG00000226627	SHANK2-AS1	SHANK2 antisense RNA 1
chr11	741265	741337	73	*	73	9	0.573342	0.469628	0.103714	5.08619	Intergenic	6888	-6095	ENSG00000177156	TALDO1	transaldolase 1
chr11	122781132	122783805	2674	*	2674	5	0.497628	0.803795	-0.306167	-5.06549	Intron	79864	27896	ENSG00000109944	JHY	junctional cadherin complex regulator
chr11	113462600	113462662	63	*	63	4	0.882976	0.363495	0.519482	5.00495	Intergenic	80975	114406	ENSG00000166682	TMPRSS5	transmembrane serine protease 5
chr11	2327536	2327611	76	*	76	7	0.360286	0.607187	-0.246901	-4.96366	Intron	10077	3462	ENSG00000064201	TSPAN32	tetraspanin 32
chr11	127113846	127113922	77	*	77	5	0.641504	0.353983	0.287522	4.95823	Intergenic	84623	-240491	ENSG00000149571	KIRREL3	kirre like nephrin family adhesion molecule 3
chr11	125662110	125662173	64	*	64	5	0.343071	0.610221	-0.26715	-4.59844	Intergenic	100169851	4104	ENSG00000236027	PATE3	prostate and testis expressed 3
chr11	76823895	76823966	72	*	72	7	0.502693	0.354028	0.148664	4.5917	Intron	726	-6487	ENSG00000149260	CAPN5	calpain 5
chr11	117878732	117878831	100	*	100	5	0.408564	0.690845	-0.282281	-4.58809	Intergenic	3587	21280	ENSG00000110324	IL10RA	interleukin 10 receptor subunit alpha
chr11	87802067	87802118	52	*	52	6	0.671281	0.428575	0.242706	4.57979	Intergenic	23682	106517	ENSG00000123892	RAB38	RAB38, member RAS oncogene family
chr11	113943557	113943631	75	*	75	7	0.619661	0.449266	0.170395	4.17523	Intron	7704	12269	ENSG00000109906	ZBTB16	zinc finger and BTB domain containing 16
chr11	39464074	39464136	63	*	63	5	0.338083	0.572346	-0.234263	-3.77451	Intergenic	57689	850544	ENSG00000148948	LRRC4C	leucine rich repeat containing 4C
chr11	2436671	2436722	52	*	52	4	0.36399	0.666928	-0.302938	-3.64539	Exon	29850	7553	ENSG00000070985	TRPM5	transient receptor potential cation channel subfamily M member 5
chr11	45662574	45662636	63	*	63	4	0.310249	0.538471	-0.228222	-3.25129	Intergenic	8534	24570	ENSG00000175264	CHST1	carbohydrate sulfotransferase 1
chr11	530338	530396	59	*	59	5	0.594613	0.459662	0.134951	2.86462	Downstream	3265	5154	ENSG00000174775	HRAS	HRas proto-oncogene, GTPase
chr11	108389560	108389611	52	*	52	4	0.484415	0.352602	0.131813	2.75508	Intron	23086	19323	ENSG00000110723	EXPH5	exophilin 5
chr11	113944975	113945073	99	*	99	9	0.677651	0.546428	0.131223	2.72905	Intron	7704	13687	ENSG00000109906	ZBTB16	zinc finger and BTB domain containing 16
chr11	38195369	38199321	3953	*	3953	4	0.689819	0.489394	0.200425	2.4464	Intergenic	5897	-1575540	ENSG00000175097	RAG2	recombination activating 2
chr11	75157950	75158014	65	*	65	5	0.566682	0.422998	0.143684	2.20706	Intron	81544	3014	ENSG00000158555	GDPD5	glycerophosphodiester phosphodiesterase domain containing 5
chr11	70547699	70547760	62	*	62	4	0.534867	0.636607	-0.10174	-2.16717	Intron	22941	-39776	ENSG00000162105	SHANK2	SH3 and multiple ankyrin repeat domains 2
chr11	126874002	126874053	52	*	52	7	0.486687	0.603974	-0.117287	-1.73673	Promoter	84623	-647	ENSG00000149571	KIRREL3	kirre like nephrin family adhesion molecule 3
chr11	126405618	126405677	60	*	60	4	0.501194	0.672064	-0.17087	-1.58064	Intron	6484	128489	ENSG00000110080	ST3GAL4	ST3 beta-galactoside alpha-2,3-sialyltransferase 4
chr11	2456349	2457290	942	*	942	4	0.285999	0.46668	-0.180681	-1.48098	Intergenic	3784	-8931	ENSG00000053918	KCNQ1	potassium voltage-gated channel subfamily Q member 1
chr11	116000105	116000159	55	*	55	5	0.729371	0.549498	0.179873	-1.05089	Intergenic	283143	-368760	#N/A	LINC00900	long intergenic non-protein coding RNA 900
chr11	85890468	85890903	436	*	436	4	0.754285	0.643605	0.11068	0.710414	Intergenic	8726	-64903	ENSG00000074266	EED	embryonic ectoderm development
chr11	131064308	131064364	57	*	57	6	0.556798	0.434277	0.122521	-0.523833	Intergenic	50863	-176007	ENSG00000182667	NTM	neurotrimin
chr12	63026424	63026533	110	*	110	16	0.791696	0.238093	0.553602	48.5383	Intergenic	406891	28958	ENSG00000199179	MIRLET7I	microRNA let-7i
chr12	8757708	8757907	200	*	200	30	0.680738	0.329574	0.351163	44.9169	Promoter	57379	1701	ENSG00000111732	AICDA	activation induced cytidine deaminase
chr12	115124812	115124931	120	*	120	16	0.783672	0.29164	0.492032	43.8558	Promoter	6926	-2843	ENSG00000135111	TBX3	T-box transcription factor 3
chr12	64215571	64215653	83	*	83	15	0.604458	0.365269	0.239188	41.3423	Intergenic	57522	-22888	ENSG00000196935	SRGAP1	SLIT-ROBO Rho GTPase activating protein 1
chr12	80871430	80871499	70	*	70	16	0.686944	0.121292	0.565653	37.728	Intron	374462	33304	ENSG00000139304	PTPRQ	protein tyrosine phosphatase receptor type Q
chr12	132984074	132984143	70	*	70	9	0.851518	0.121779	0.729739	29.5324	Intergenic	50614	-78169	ENSG00000182870	GALNT9	polypeptide N-acetylgalactosaminyltransferase 9
chr12	57550582	57550661	80	*	80	11	0.834667	0.583758	0.250909	29.0188	Exon	4035	-10566	ENSG00000123384	LRP1	LDL receptor related protein 1
chr12	7061279	7061359	81	*	81	13	0.929939	0.628129	0.30181	26.1175	Promoter	5777	845	ENSG00000111679	PTPN6	protein tyrosine phosphatase non-receptor type 6
chr12	123926937	123927027	91	*	91	9	0.348841	0.85741	-0.508569	-25.5445	Intergenic	196383	-5673	ENSG00000150977	RILPL2	Rab interacting lysosomal protein like 2
chr12	9555222	9555324	103	*	103	14	0.653801	0.214568	0.439233	24.8931	Intergenic	440081	17353	#N/A	DDX12P	DEAD/H-box helicase 12, pseudogene
chr12	25055519	25055630	112	*	112	17	0.648718	0.454702	0.194016	21.6465	Promoter	586	-197	ENSG00000060982	BCAT1	branched chain amino acid transaminase 1
chr12	131623199	131623289	91	*	91	8	0.335301	0.927536	-0.592235	-20.6904	Intron	116437	-26267	ENSG00000204603	LINC01257	long intergenic non-protein coding RNA 1257
chr12	131580282	131580598	317	*	317	12	0.131213	0.634858	-0.503644	-19.6126	Intron	283383	-8778	ENSG00000111452	ADGRD1	adhesion G protein-coupled receptor D1
chr12	114083505	114083599	95	*	95	7	0.519751	0.147831	0.37192	19.5206	Intergenic	64211	-173628	ENSG00000089116	LHX5	LIM homeobox 5
chr12	53739741	53739830	90	*	90	6	0.284895	0.878891	-0.593995	-18.7574	Intergenic	121340	-9737	ENSG00000170374	SP7	Sp7 transcription factor
chr12	5282924	5283010	87	*	87	9	0.901611	0.377742	0.523869	18.5594	Intergenic	3741	129839	ENSG00000130037	KCNA5	potassium voltage-gated channel subfamily A member 5
chr12	94657774	94657824	51	*	51	5	0.897489	0.0964235	0.801065	18.4768	Promoter	10154	1477	ENSG00000136040	PLXNC1	plexin C1
chr12	21548196	21548267	72	*	72	12	0.560085	0.113701	0.446385	18.4075	Promoter	6579	104	ENSG00000084453	SLCO1A2	solute carrier organic anion transporter family member 1A2
chr12	110426805	110426861	57	*	57	9	0.404755	0.896103	-0.491349	-18.3724	Exon	9815	7333	ENSG00000139436	GIT2	GIT ArfGAP 2
chr12	72977743	72977812	70	*	70	6	0.083593	0.635511	-0.551918	-18.1002	Intron	283392	-310454	#N/A	TRHDE-AS1	TRHDE antisense RNA 1
chr12	125701312	125701414	103	*	103	6	0.620185	0.179068	0.441117	17.945	Intergenic	114795	-109748	ENSG00000139364	TMEM132B	transmembrane protein 132B
chr12	570260	570334	75	*	75	9	0.653725	0.20985	0.443875	17.7999	Promoter	283358	717	ENSG00000139044	B4GALNT3	beta-1,4-N-acetyl-galactosaminyltransferase 3
chr12	4939721	4939792	72	*	72	11	0.723675	0.249379	0.474296	16.9138	Intron	3742	21379	ENSG00000130035	KCNA6	potassium voltage-gated channel subfamily A member 6
chr12	131169973	131170024	52	*	52	7	0.162665	0.555551	-0.392885	-16.7069	Intron	23504	30802	ENSG00000060709	RIMBP2	RIMS binding protein 2
chr12	58261882	58262655	774	*	774	5	0.539448	0.949266	-0.409818	-16.4353	Intergenic	10106	-21135	ENSG00000175215	CTDSP2	CTD small phosphatase 2
chr12	123917303	123917714	412	*	412	10	0.737152	0.498998	0.238154	16.2954	Intron	196383	3550	ENSG00000150977	RILPL2	Rab interacting lysosomal protein like 2
chr12	39690073	39690163	91	*	91	5	0.794304	0.0653452	0.728958	16.272	Intron	55605	16465	ENSG00000139116	KIF21A	kinesin family member 21A
chr12	125048086	125048150	65	*	65	9	0.593297	0.285193	0.308104	16.1028	Intron	9612	3860	ENSG00000196498	NCOR2	nuclear receptor corepressor 2
chr12	100059455	100059549	95	*	95	13	0.429064	0.715331	-0.286267	-16.0987	Intron	196472	17927	ENSG00000180219	FAM71C	family with sequence similarity 71 member C
chr12	108297445	108297495	51	*	51	7	0.0436303	0.598093	-0.554462	-15.7917	Promoter	728739	53	#N/A	LOC728739	programmed cell death 2 pseudogene
chr12	132923562	132924292	731	*	731	6	0.189525	0.745555	-0.55603	-15.4948	Intergenic	50614	-17657	ENSG00000182870	GALNT9	polypeptide N-acetylgalactosaminyltransferase 9
chr12	58124674	58124754	81	*	81	7	0.80812	0.287349	0.520771	15.1886	Exon	100130776	4651	ENSG00000255737	AGAP2-AS1	AGAP2 antisense RNA 1
chr12	21926890	21926966	77	*	77	7	0.78582	0.40698	0.37884	14.5007	Promoter	3764	789	ENSG00000121361	KCNJ8	potassium inwardly rectifying channel subfamily J member 8
chr12	127638774	127638869	96	*	96	12	0.648975	0.252364	0.396611	14.4624	Intergenic	440117	-279538	ENSG00000249873	LINC02372	long intergenic non-protein coding RNA 2372
chr12	16762729	16762815	87	*	87	6	0.293502	0.891543	-0.598041	-14.4217	Promoter	55885	0	ENSG00000048540	LMO3	LIM domain only 3
chr12	81472079	81472142	64	*	64	6	0.672246	0.114832	0.557414	14.2105	Promoter	79611	243	ENSG00000111058	ACSS3	acyl-CoA synthetase short chain family member 3
chr12	29302942	29303011	70	*	70	6	0.624683	0.09944	0.525243	13.3358	Promoter	55711	1006	ENSG00000064763	FAR2	fatty acyl-CoA reductase 2
chr12	122061862	122061924	63	*	63	7	0.211831	0.460764	-0.248933	-13.1589	Promoter	84876	-2531	ENSG00000276045	ORAI1	ORAI calcium release-activated calcium modulator 1
chr12	14906051	14906113	63	*	63	9	0.1528	0.554534	-0.401734	-12.9533	Intergenic	121504	17952	ENSG00000197837	H4-16	H4 histone 16
chr12	126402422	126402481	60	*	60	6	0.633734	0.281146	0.352588	12.9033	Intergenic	400084	62513	ENSG00000249267	LINC00939	long intergenic non-protein coding RNA 939
chr12	129637892	129637971	80	*	80	7	0.400084	0.654927	-0.254844	-12.8692	Intron	121256	-67347	ENSG00000151952	TMEM132D	transmembrane protein 132D
chr12	56221719	56221770	52	*	52	7	0.88163	0.568506	0.313124	12.8656	Promoter	85406	728	ENSG00000135392	DNAJC14	DnaJ heat shock protein family (Hsp40) member C14
chr12	109126986	109127041	56	*	56	4	0.766943	0.184858	0.582084	12.5383	Promoter	23603	-1660	ENSG00000110880	CORO1C	coronin 1C
chr12	123512751	123512803	53	*	53	5	0.129343	0.827795	-0.698451	-12.4614	Intron	100422931	-17476	ENSG00000265526	MIR4304	microRNA 4304
chr12	101110152	101110514	363	*	363	10	0.275045	0.554833	-0.279787	-12.1628	Promoter	121601	-790	ENSG00000151572	ANO4	anoctamin 4
chr12	110778692	110778761	70	*	70	7	0.157294	0.661842	-0.504548	-12.1331	Exon	488	-4481	ENSG00000174437	ATP2A2	ATPase sarcoplasmic/endoplasmic reticulum Ca2+ transporting 2
chr12	95840351	95840422	72	*	72	7	0.694226	0.233832	0.460394	11.9561	Intergenic	10988	-27400	ENSG00000111142	METAP2	methionyl aminopeptidase 2
chr12	76126319	76126408	90	*	90	7	0.789069	0.466779	0.32229	11.8261	Intergenic	11103	-220901	ENSG00000111615	KRR1	KRR1 small subunit processome component homolog
chr12	1948844	1948939	96	*	96	6	0.715149	0.204022	0.511127	11.7379	Intron	93589	14271	ENSG00000151062	CACNA2D4	calcium voltage-gated channel auxiliary subunit alpha2delta 4
chr12	131196318	131196368	51	*	51	4	0.682009	0.088521	0.593488	11.7114	Intron	23504	4458	ENSG00000060709	RIMBP2	RIMS binding protein 2
chr12	131479527	131479608	82	*	82	7	0.338068	0.852788	-0.51472	-11.6223	Intron	283383	41075	ENSG00000111452	ADGRD1	adhesion G protein-coupled receptor D1
chr12	90841603	90841653	51	*	51	5	0.883602	0.320061	0.563541	11.5123	Intergenic	439916	-470147	ENSG00000196243	LINC00615	long intergenic non-protein coding RNA 615
chr12	96242079	96243830	1752	*	1752	4	0.24862	0.801935	-0.553315	-11.1413	Intergenic	6636	-8879	ENSG00000139343	SNRPF	small nuclear ribonucleoprotein polypeptide F
chr12	46542173	46542236	64	*	64	5	0.249681	0.820699	-0.571019	-11.0871	Intergenic	81539	118042	ENSG00000111371	SLC38A1	solute carrier family 38 member 1
chr12	30950144	30950196	53	*	53	5	0.0418235	0.377543	-0.33572	-10.4014	Promoter	100287314	1529	#N/A	LINC00941	long intergenic non-protein coding RNA 941
chr12	125057097	125057175	79	*	79	7	0.871882	0.431222	0.44066	10.3063	Intergenic	9612	-5087	ENSG00000196498	NCOR2	nuclear receptor corepressor 2
chr12	2762206	2762263	58	*	58	5	0.506135	0.716897	-0.210763	-10.1565	Intron	775	11573	ENSG00000151067	CACNA1C	calcium voltage-gated channel subunit alpha1 C
chr12	34487041	34487093	53	*	53	5	0.217307	0.710332	-0.493025	-9.92572	Intergenic	84920	311825	ENSG00000139133	ALG10	ALG10 alpha-1,2-glucosyltransferase
chr12	108730247	108730309	63	*	63	5	0.26311	0.748343	-0.485233	-9.92126	Promoter	1240	2785	ENSG00000174600	CMKLR1	chemerin chemokine-like receptor 1
chr12	4944426	4944522	97	*	97	9	0.593395	0.338297	0.255097	9.76536	Intron	3742	26084	ENSG00000130035	KCNA6	potassium voltage-gated channel subfamily A member 6
chr12	7812457	7812513	57	*	57	4	0.106153	0.740295	-0.634142	-9.65249	Intron	339	5989	ENSG00000111701	APOBEC1	apolipoprotein B mRNA editing enzyme catalytic subunit 1
chr12	130597943	130597999	57	*	57	5	0.761885	0.274465	0.487419	9.49985	Intergenic	440119	48224	ENSG00000250208	FZD10-AS1	FZD10 antisense divergent transcript
chr12	41740030	41740080	51	*	51	5	0.373502	0.754708	-0.381207	-9.48564	Intron	29951	-91461	ENSG00000165966	PDZRN4	PDZ domain containing ring finger 4
chr12	92057187	92057297	111	*	111	4	0.935544	0.660535	0.27501	9.4504	Intergenic	256021	478192	ENSG00000257242	LINC01619	long intergenic non-protein coding RNA 1619
chr12	125740844	125740915	72	*	72	5	0.357108	0.820835	-0.463727	-9.30261	Intergenic	114795	-70247	ENSG00000139364	TMEM132B	transmembrane protein 132B
chr12	49934705	49934764	60	*	60	4	0.700973	0.121779	0.579194	9.29769	Promoter	23416	1765	ENSG00000135519	KCNH3	potassium voltage-gated channel subfamily H member 3
chr12	31464464	31464525	62	*	62	5	0.878179	0.352679	0.5255	9.28197	Intron	58516	12571	ENSG00000139146	SINHCAF	SIN3-HDAC complex associated factor
chr12	123376269	123376364	96	*	96	4	0.532359	0.850056	-0.317696	-9.20979	Intron	79720	4348	ENSG00000139722	VPS37B	VPS37B subunit of ESCRT-I
chr12	65015407	65015472	66	*	66	4	0.115749	0.839191	-0.723442	-9.16578	Promoter	693129	-817	ENSG00000207546	MIR548C	microRNA 548c
chr12	75057860	75057941	82	*	82	9	0.683881	0.453181	0.2307	9.03691	Intergenic	552889	126309	ENSG00000253719	ATXN7L3B	ataxin 7 like 3B
chr12	131730971	131731397	427	*	427	4	0.168339	0.585709	-0.417369	-9.03487	Intergenic	116437	81415	ENSG00000204603	LINC01257	long intergenic non-protein coding RNA 1257
chr12	113128860	113128915	56	*	56	7	0.72665	0.350643	0.376007	9.01547	Intron	22895	-100634	ENSG00000089169	RPH3A	rabphilin 3A
chr12	54962535	54962634	100	*	100	6	0.498663	0.758985	-0.260322	-8.92808	Intron	5153	7307	ENSG00000123360	PDE1B	phosphodiesterase 1B
chr12	122199926	122199980	55	*	55	7	0.561174	0.785969	-0.224795	-8.80971	Intron	54509	31614	ENSG00000139725	RHOF	ras homolog family member F, filopodia associated
chr12	109987821	109987889	69	*	69	4	0.700319	0.379591	0.320728	8.77041	Intergenic	89910	20126	ENSG00000151148	UBE3B	ubiquitin protein ligase E3B
chr12	79540660	79540714	55	*	55	5	0.933906	0.543331	0.390576	8.60372	Intron	6857	101227	ENSG00000067715	SYT1	synaptotagmin 1
chr12	10273497	10273569	73	*	73	5	0.920101	0.587584	0.332517	8.5087	Intron	64581	9127	ENSG00000172243	CLEC7A	C-type lectin domain containing 7A
chr12	122213554	122213634	81	*	81	9	0.626224	0.50297	0.123253	8.45844	UTR	54509	17960	ENSG00000139725	RHOF	ras homolog family member F, filopodia associated
chr12	132580507	132580576	70	*	70	7	0.381724	0.69242	-0.310696	-8.23731	Intron	347918	-7966	ENSG00000185684	EP400P1	EP400 pseudogene 1
chr12	307980	308072	93	*	93	5	0.731031	0.324264	0.406767	7.84558	Promoter	6539	152	ENSG00000111181	SLC6A12	solute carrier family 6 member 12
chr12	132952720	132953105	386	*	386	5	0.552561	0.212715	0.339846	7.75233	Intergenic	50614	-46815	ENSG00000182870	GALNT9	polypeptide N-acetylgalactosaminyltransferase 9
chr12	132101376	132101427	52	*	52	4	0.23108	0.589385	-0.358305	-7.6786	Intergenic	6433	-94205	ENSG00000061936	SFSWAP	splicing factor SWAP
chr12	132070926	132070994	69	*	69	7	0.290948	0.593539	-0.30259	-7.63825	Intergenic	6433	-124638	ENSG00000061936	SFSWAP	splicing factor SWAP
chr12	125211911	125211981	71	*	71	5	0.312332	0.085163	0.227169	7.54411	Intergenic	949	136538	ENSG00000073060	SCARB1	scavenger receptor class B member 1
chr12	130943278	130943328	51	*	51	5	0.333728	0.567488	-0.23376	-7.30271	Intron	23504	59134	ENSG00000060709	RIMBP2	RIMS binding protein 2
chr12	27997594	27997646	53	*	53	5	0.322253	0.679155	-0.356902	-7.28715	Intergenic	57542	64407	ENSG00000087448	KLHL42	kelch like family member 42
chr12	56446210	56446276	67	*	67	5	0.351517	0.605246	-0.25373	-7.07631	Intergenic	6231	10524	ENSG00000197728	RPS26	ribosomal protein S26
chr12	95333366	95333458	93	*	93	11	0.766913	0.338291	0.428622	7.06516	Intergenic	55967	64031	ENSG00000184752	NDUFA12	NADH:ubiquinone oxidoreductase subunit A12
chr12	119653702	119653772	71	*	71	5	0.111912	0.555662	-0.44375	-6.87115	Intergenic	26353	37107	ENSG00000152137	HSPB8	heat shock protein family B (small) member 8
chr12	129295533	129296878	1346	*	1346	4	0.307251	0.765384	-0.458134	-6.71221	Intron	121260	11663	ENSG00000139370	SLC15A4	solute carrier family 15 member 4
chr12	109577787	109577849	63	*	63	4	0.206566	0.668506	-0.461941	-6.65239	Promoter	32	585	ENSG00000076555	ACACB	acetyl-CoA carboxylase beta
chr12	121117406	121117460	55	*	55	5	0.561934	0.861404	-0.29947	-6.61576	Intergenic	9761	-7489	ENSG00000110917	MLEC	malectin
chr12	48507279	48507329	51	*	51	5	0.515985	0.694927	-0.178942	-6.23639	Intron	5213	-5684	ENSG00000152556	PFKM	phosphofructokinase, muscle
chr12	3849014	3849077	64	*	64	4	0.803078	0.502804	0.300274	6.22837	Intron	84766	13289	ENSG00000130038	CRACR2A	calcium release activated channel regulator 2A
chr12	63063319	63063984	666	*	666	4	0.349971	0.77385	-0.423879	-6.13319	Intron	406891	65853	ENSG00000199179	MIRLET7I	microRNA let-7i
chr12	22028834	22028940	107	*	107	7	0.544711	0.728482	-0.183771	-6.13019	Intron	10060	60688	ENSG00000069431	ABCC9	ATP binding cassette subfamily C member 9
chr12	127433327	127433390	64	*	64	7	0.570039	0.378814	0.191225	6.09954	Intron	440117	-74091	ENSG00000249873	LINC02372	long intergenic non-protein coding RNA 2372
chr12	109856571	109856629	59	*	59	7	0.603344	0.380901	0.222442	5.77523	Intron	283446	-20713	ENSG00000174527	MYO1H	myosin IH
chr12	58813140	58813194	55	*	55	5	0.532905	0.16497	0.367935	5.72968	Intergenic	91419	477695	ENSG00000166896	ATP23	ATP23 metallopeptidase and ATP synthase assembly factor homolog
chr12	113840702	113840770	69	*	69	7	0.334706	0.46395	-0.129244	-5.66132	Promoter	10993	922	ENSG00000135094	SDS	serine dehydratase
chr12	12212139	12212216	78	*	78	6	0.556087	0.664328	-0.10824	-5.54439	Intron	79370	-11662	ENSG00000121380	BCL2L14	BCL2 like 14
chr12	111632580	111633250	671	*	671	5	0.32885	0.537825	-0.208976	-5.44162	Intron	23316	95259	ENSG00000111249	CUX2	cut like homeobox 2
chr12	129265001	129265052	52	*	52	4	0.598755	0.382491	0.216265	5.15355	Intergenic	121260	43489	ENSG00000139370	SLC15A4	solute carrier family 15 member 4
chr12	4405585	4408303	2719	*	2719	6	0.467105	0.740936	-0.27383	-4.99631	Intron	57103	-22056	ENSG00000078237	TIGAR	TP53 induced glycolysis regulatory phosphatase
chr12	128912188	128912249	62	*	62	4	0.253058	0.498763	-0.245706	-4.84705	Intron	100500817	133551	ENSG00000265635	MIR3612	microRNA 3612
chr12	100755621	100755717	97	*	97	6	0.745362	0.480294	0.265068	4.77007	Intron	246213	4764	ENSG00000179520	SLC17A8	solute carrier family 17 member 8
chr12	130316003	130316072	70	*	70	7	0.688369	0.527293	0.161076	4.55187	Intron	121256	72140	ENSG00000151952	TMEM132D	transmembrane protein 132D
chr12	49979519	49979603	85	*	85	5	0.837592	0.473639	0.363953	4.42112	Intron	10445	-17608	ENSG00000187778	MCRS1	microspherule protein 1
chr12	131142646	131142699	54	*	54	5	0.536674	0.703345	-0.166671	-4.33091	Intron	23504	58127	ENSG00000060709	RIMBP2	RIMS binding protein 2
chr12	116110582	116111154	573	*	573	4	0.700558	0.430132	0.270427	4.06847	Intergenic	693205	475305	ENSG00000207967	MIR620	microRNA 620
chr12	120050480	120050534	55	*	55	5	0.568092	0.409136	0.158956	3.9982	Intron	387890	19216	ENSG00000224982	TMEM233	transmembrane protein 233
chr12	112272982	112273057	76	*	76	5	0.621891	0.381995	0.239896	3.86455	Intergenic	51275	6653	ENSG00000234608	MAPKAPK5-AS1	MAPKAPK5 antisense RNA 1
chr12	49642523	49642576	54	*	54	5	0.510637	0.72256	-0.211923	-3.83455	Intron	84790	-16289	ENSG00000167553	TUBA1C	tubulin alpha 1c
chr12	58225536	58226340	805	*	805	8	0.543192	0.409631	0.133561	3.17898	Intron	407016	-7061	ENSG00000207789	MIR26A2	microRNA 26a-2
chr12	20575202	20575264	63	*	63	5	0.649014	0.471696	0.177317	2.88897	Intron	5139	53023	ENSG00000172572	PDE3A	phosphodiesterase 3A
chr12	19989080	19989132	53	*	53	5	0.505391	0.344624	0.160766	2.8699	Intergenic	100506393	-178487	ENSG00000256287	LINC02398	long intergenic non-protein coding RNA 2398
chr12	5096948	5097023	76	*	76	5	0.590623	0.256265	0.334359	2.56618	Intergenic	3741	-56062	ENSG00000130037	KCNA5	potassium voltage-gated channel subfamily A member 5
chr12	90704954	90705022	69	*	69	5	0.772308	0.643213	0.129095	2.40582	Intergenic	338758	602222	ENSG00000271614	ATP2B1-AS1	ATP2B1 antisense RNA 1
chr12	80660274	80660351	78	*	78	4	0.373364	0.540121	-0.166757	-2.21403	Exon	283310	57041	ENSG00000165899	OTOGL	otogelin like
chr12	132451724	132451787	64	*	64	4	0.240769	0.356696	-0.115927	-1.98573	Intron	57634	6594	ENSG00000183495	EP400	E1A binding protein p400
chr12	125325646	125325700	55	*	55	9	0.716908	0.524108	0.1928	1.91554	Intron	949	22819	ENSG00000073060	SCARB1	scavenger receptor class B member 1
chr12	128940356	128941935	1580	*	1580	4	0.268994	0.457038	-0.188044	1.52202	Intron	100500817	161719	ENSG00000265635	MIR3612	microRNA 3612
chr13	75211521	75211674	154	*	154	13	0.267107	0.66007	-0.392963	-32.2032	Intergenic	338864	84541	ENSG00000236678	LINC00347	long intergenic non-protein coding RNA 347
chr13	104110594	104110655	62	*	62	9	0.311426	0.732529	-0.421103	-28.3033	Intergenic	100847092	-175746	ENSG00000263741	MIR548AS	microRNA 548as
chr13	43562594	43562712	119	*	119	12	0.886733	0.409451	0.477281	23.4964	Intron	94240	3695	ENSG00000133106	EPSTI1	epithelial stromal interaction 1
chr13	113887269	113887320	52	*	52	8	0.414755	0.777394	-0.362639	-22.8504	Intron	8451	-3725	ENSG00000139842	CUL4A	cullin 4A
chr13	105175258	105175319	62	*	62	7	0.176721	0.706647	-0.529926	-22.8335	Intergenic	267012	-942897	ENSG00000182346	DAOA	D-amino acid oxidase activator
chr13	112711231	112711286	56	*	56	9	0.60685	0.377979	0.228871	21.1967	Intergenic	6656	-10627	ENSG00000182968	SOX1	SRY-box transcription factor 1
chr13	99100529	99100616	88	*	88	10	0.849938	0.389657	0.460281	19.5661	UTR	8428	73725	ENSG00000102572	STK24	serine/threonine kinase 24
chr13	113755024	113755079	56	*	56	11	0.788903	0.352473	0.43643	19.2588	Intergenic	2155	-5023	ENSG00000057593	F7	coagulation factor VII
chr13	81773702	81773831	130	*	130	10	0.656377	0.279522	0.376855	18.6215	Intergenic	10253	-858616	ENSG00000136158	SPRY2	sprouty RTK signaling antagonist 2
chr13	68008836	68008894	59	*	59	7	0.171369	0.713536	-0.542167	-18.6207	Intergenic	5101	-204368	ENSG00000184226	PCDH9	protocadherin 9
chr13	67392926	67393014	89	*	89	7	0.928405	0.353782	0.574623	18.3619	Intron	100874064	-6287	ENSG00000228842	PCDH9-AS2	PCDH9 antisense RNA 2
chr13	113752993	113754973	1981	*	1981	12	0.564158	0.144788	0.41937	18.1292	UTR	2155	-5129	ENSG00000057593	F7	coagulation factor VII
chr13	24083684	24083775	92	*	92	13	0.643702	0.373224	0.270479	17.4543	Intergenic	100506697	40033	ENSG00000232977	LINC00327	long intergenic non-protein coding RNA 327
chr13	101425546	101425599	54	*	54	5	0.910855	0.114832	0.796023	17.2634	Intron	100885778	64967	ENSG00000233009	NALCN-AS1	NALCN antisense RNA 1
chr13	28545187	28545242	56	*	56	7	0.512862	0.177197	0.335665	16.727	Promoter	1045	-1682	ENSG00000165556	CDX2	caudal type homeobox 2
chr13	98721208	98721291	84	*	84	6	0.0655904	0.650466	-0.584876	-16.7124	Intergenic	3843	67308	ENSG00000065150	IPO5	importin 5
chr13	111747962	111748021	60	*	60	10	0.5057	0.779522	-0.273822	-15.9618	Intergenic	8874	-19603	ENSG00000102606	ARHGEF7	Rho guanine nucleotide exchange factor 7
chr13	31490359	31490454	96	*	96	5	0.584964	0.104784	0.48018	15.8985	Intron	84935	10047	ENSG00000102802	MEDAG	mesenteric estrogen dependent adipogenesis
chr13	25618825	25618895	71	*	71	8	0.344026	0.796631	-0.452605	-15.8668	Intergenic	5042	-51381	ENSG00000151846	PABPC3	poly(A) binding protein cytoplasmic 3
chr13	21656185	21656274	90	*	90	9	0.199156	0.55599	-0.356833	-15.0928	Intergenic	26524	-20463	ENSG00000150457	LATS2	large tumor suppressor kinase 2
chr13	112760898	112760948	51	*	51	7	0.582022	0.269852	0.312169	15.0642	Intergenic	6656	38985	ENSG00000182968	SOX1	SRY-box transcription factor 1
chr13	114891174	114891271	98	*	98	6	0.257097	0.777767	-0.52067	-14.7945	Intron	22821	6824	ENSG00000185989	RASA3	RAS p21 protein activator 3
chr13	91397679	91397734	56	*	56	4	0.91878	0.114832	0.803948	14.6868	Intergenic	144776	181117	ENSG00000231674	LINC00410	long intergenic non-protein coding RNA 410
chr13	79396833	79396921	89	*	89	6	0.157294	0.856265	-0.698971	-14.6295	Intron	100874126	17264	#N/A	LINC00331	long intergenic non-protein coding RNA 331
chr13	30077438	30077489	52	*	52	9	0.13885	0.511622	-0.372772	-14.5463	UTR	23281	6954	ENSG00000132938	MTUS2	microtubule associated scaffold protein 2
chr13	107950970	107951025	56	*	56	6	0.125549	0.64686	-0.521312	-14.3509	Intron	728215	568435	ENSG00000204442	FAM155A	family with sequence similarity 155 member A
chr13	24251328	24251406	79	*	79	8	0.860524	0.45284	0.407684	14.0997	Intergenic	55504	97829	ENSG00000127863	TNFRSF19	TNF receptor superfamily member 19
chr13	83823148	83823234	87	*	87	6	0.261109	0.675643	-0.414534	-13.7921	Intergenic	114798	633294	ENSG00000178235	SLITRK1	SLIT and NTRK like family member 1
chr13	113570390	113570478	89	*	89	7	0.419421	0.681166	-0.261745	-13.6759	Intron	23263	-52336	ENSG00000126217	MCF2L	MCF.2 cell line derived transforming sequence like
chr13	110962206	110962287	82	*	82	6	0.547639	0.24433	0.303309	13.3252	Promoter	1284	2575	ENSG00000134871	COL4A2	collagen type IV alpha 2 chain
chr13	97796448	97796522	75	*	75	5	0.523032	0.880449	-0.357417	-13.0636	Promoter	10150	2358	ENSG00000139793	MBNL2	muscleblind like splicing regulator 2
chr13	83084514	83084576	63	*	63	7	0.651577	0.2319	0.419677	13.0396	Intergenic	114798	1371952	ENSG00000178235	SLITRK1	SLIT and NTRK like family member 1
chr13	25644231	25644853	623	*	623	5	0.750306	0.198231	0.552075	12.2242	Intergenic	5042	-25423	ENSG00000151846	PABPC3	poly(A) binding protein cytoplasmic 3
chr13	39963032	39963086	55	*	55	9	0.779211	0.452011	0.327199	12.1405	Intron	10186	214270	ENSG00000183722	LHFPL6	LHFPL tetraspan subfamily member 6
chr13	110875068	110877582	2515	*	2515	5	0.894729	0.263292	0.631436	11.8451	Intron	1282	81914	ENSG00000187498	COL4A1	collagen type IV alpha 1 chain
chr13	113552914	113552973	60	*	60	5	0.195844	0.420958	-0.225114	-11.6945	Intergenic	23250	56324	ENSG00000068650	ATP11A	ATPase phospholipid transporting 11A
chr13	94682296	94682350	55	*	55	6	0.203818	0.696859	-0.493041	-11.5675	Intron	100873973	-171570	#N/A	GPC6-AS2	GPC6 antisense RNA 2
chr13	57471564	57474712	3149	*	3149	4	0.216292	0.75854	-0.542248	-11.3944	Intergenic	729246	-240340	ENSG00000227151	PRR20D	proline rich 20D
chr13	90866095	90866157	63	*	63	5	0.343085	0.833279	-0.490194	-10.9236	Intergenic	693207	-17279	ENSG00000283783	MIR622	microRNA 622
chr13	91348120	91348216	97	*	97	7	0.308269	0.936248	-0.627979	-10.6662	Intergenic	144776	230635	ENSG00000231674	LINC00410	long intergenic non-protein coding RNA 410
chr13	96015075	96015129	55	*	55	5	0.202151	0.517512	-0.315362	-10.3616	Intergenic	10257	-61388	ENSG00000125257	ABCC4	ATP binding cassette subfamily C member 4
chr13	107950469	107950524	56	*	56	5	0.119018	0.77353	-0.654512	-10.2301	Intron	728215	568936	ENSG00000204442	FAM155A	family with sequence similarity 155 member A
chr13	99383506	99383563	58	*	58	5	0.530794	0.242488	0.288306	10.0035	Intron	6564	-4685	ENSG00000088386	SLC15A1	solute carrier family 15 member 1
chr13	59012664	59012725	62	*	62	4	0.100971	0.839191	-0.73822	-9.63344	Intergenic	27253	771877	ENSG00000118946	PCDH17	protocadherin 17
chr13	95357016	95357073	58	*	58	6	0.322029	0.634214	-0.312185	-9.41544	Intergenic	11166	7316	ENSG00000125285	SOX21	SRY-box transcription factor 21
chr13	85697431	85697484	54	*	54	4	0.354888	0.78657	-0.431682	-8.96844	Intergenic	100874137	-240254	ENSG00000226317	LINC00351	long intergenic non-protein coding RNA 351
chr13	69701530	69701881	352	*	352	4	0.855993	0.536318	0.319675	8.93529	Intergenic	338862	-242073	ENSG00000281778	LINC00550	long intergenic non-protein coding RNA 550
chr13	114620279	114620337	59	*	59	5	0.549931	0.369588	0.180344	8.89504	Intron	100861555	11627	ENSG00000260910	LINC00565	long intergenic non-protein coding RNA 565
chr13	61169394	61169459	66	*	66	6	0.198875	0.62487	-0.425995	-8.38347	Intergenic	81550	161211	ENSG00000083544	TDRD3	tudor domain containing 3
chr13	52151563	52151656	94	*	94	5	0.308349	0.649578	-0.341229	-8.04934	Intergenic	115825	-6828	ENSG00000139668	WDFY2	WD repeat and FYVE domain containing 2
chr13	100409965	100410032	68	*	68	5	0.843331	0.430845	0.412487	7.97178	Intron	100422861	114652	ENSG00000263615	MIR4306	microRNA 4306
chr13	24160329	24160391	63	*	63	4	0.409639	0.578045	-0.168406	-7.48501	Intron	55504	6830	ENSG00000127863	TNFRSF19	TNF receptor superfamily member 19
chr13	112792164	112794727	2564	*	2564	4	0.693785	0.20458	0.489205	7.33276	Intergenic	6656	70251	ENSG00000182968	SOX1	SRY-box transcription factor 1
chr13	19366229	19366286	58	*	58	7	0.435216	0.743048	-0.307832	-7.32411	Intergenic	100874164	-51990	#N/A	LINC00417	long intergenic non-protein coding RNA 417
chr13	46421009	46421063	55	*	55	5	0.317373	0.4983	-0.180927	-6.98799	Intron	283514	4783	ENSG00000215475	SIAH3	siah E3 ubiquitin protein ligase family member 3
chr13	24068138	24069510	1373	*	1373	5	0.701067	0.347361	0.353706	6.66321	Intergenic	100506697	24487	ENSG00000232977	LINC00327	long intergenic non-protein coding RNA 327
chr13	28490884	28490947	64	*	64	7	0.353256	0.58861	-0.235354	-6.50322	Intergenic	3651	-3221	ENSG00000139515	PDX1	pancreatic and duodenal homeobox 1
chr13	53365790	53369712	3923	*	3923	5	0.719189	0.474194	0.244995	6.4289	Intergenic	100313778	-14473	ENSG00000211579	MIR759	microRNA 759
chr13	20463738	20466498	2761	*	2761	7	0.462195	0.750254	-0.288059	-6.16708	Intergenic	9205	-25962	ENSG00000132950	ZMYM5	zinc finger MYM-type containing 5
chr13	30733468	30735252	1785	*	1785	5	0.89742	0.351649	0.545771	5.94491	Intergenic	84056	145939	ENSG00000102781	KATNAL1	katanin catalytic subunit A1 like 1
chr13	31913882	31913949	68	*	68	4	0.839606	0.327136	0.512471	5.63968	Intergenic	145173	79347	ENSG00000187676	B3GLCT	beta 3-glucosyltransferase
chr13	20844747	20844809	63	*	63	5	0.556095	0.33769	0.218405	5.57064	Intergenic	10804	-38213	ENSG00000121742	GJB6	gap junction protein beta 6
chr13	27620128	27620208	81	*	81	5	0.888586	0.455855	0.432732	5.36526	Intergenic	219333	125825	ENSG00000152484	USP12	ubiquitin specific peptidase 12
chr13	33733231	33733317	87	*	87	5	0.0944156	0.517863	-0.423447	-5.3402	Intron	90627	26899	ENSG00000133121	STARD13	StAR related lipid transfer domain containing 13
chr13	114580449	114580502	54	*	54	5	0.456277	0.646285	-0.190008	-5.31204	Intergenic	100506394	13299	ENSG00000272695	GAS6-DT	GAS6 divergent transcript
chr13	22248815	22249132	318	*	318	4	0.0526183	0.582342	-0.529724	-5.06813	Intron	2254	3600	ENSG00000102678	FGF9	fibroblast growth factor 9
chr13	112658696	112658794	99	*	99	7	0.459995	0.61888	-0.158885	-4.84303	Intergenic	6656	-63119	ENSG00000182968	SOX1	SRY-box transcription factor 1
chr13	21666954	21667011	58	*	58	4	0.474279	0.306837	0.167442	4.72649	Intergenic	26524	-31232	ENSG00000150457	LATS2	large tumor suppressor kinase 2
chr13	111188986	111189301	316	*	316	4	0.668716	0.482729	0.185988	4.36376	Intron	55647	24770	ENSG00000139832	RAB20	RAB20, member RAS oncogene family
chr13	20492741	20492795	55	*	55	5	0.557328	0.798403	-0.241074	-4.04802	Intergenic	7750	-40015	ENSG00000121741	ZMYM2	zinc finger MYM-type containing 2
chr13	84659536	84659598	63	*	63	5	0.365945	0.657275	-0.29133	-3.88545	Intergenic	100874128	-55139	#N/A	LINC00333	long intergenic non-protein coding RNA 333
chr13	67945631	67945713	83	*	83	10	0.375626	0.25218	0.123446	3.61096	Intergenic	5101	-141163	ENSG00000184226	PCDH9	protocadherin 9
chr13	24015459	24015550	92	*	92	7	0.507646	0.668963	-0.161316	-3.46467	Intergenic	26278	-7592	ENSG00000151835	SACS	sacsin molecular chaperone
chr13	19173177	19173244	68	*	68	4	0.46243	0.318468	0.143962	3.37018	Intergenic	100874164	140995	#N/A	LINC00417	long intergenic non-protein coding RNA 417
chr13	100224563	100224625	63	*	63	6	0.625619	0.501903	0.123716	3.31463	Intergenic	171425	-34294	ENSG00000125246	CLYBL	citrate lyase beta like
chr13	100079786	100079845	60	*	60	4	0.346869	0.535322	-0.188453	-3.25125	Intergenic	100616144	-21232	ENSG00000263515	MIR548AN	microRNA 548an
chr13	19062716	19062791	76	*	76	5	0.621339	0.394558	0.226781	3.05355	Intergenic	100874164	251448	#N/A	LINC00417	long intergenic non-protein coding RNA 417
chr13	90080451	90080526	76	*	76	5	0.455521	0.579918	-0.124397	-2.30869	Intergenic	100874139	136141	#N/A	LINC00353	long intergenic non-protein coding RNA 353
chr13	42634643	42634693	51	*	51	4	0.689181	0.538865	0.150315	2.01111	Intron	160851	11800	ENSG00000102780	DGKH	diacylglycerol kinase eta
chr14	54443544	54443673	130	*	130	20	0.137181	0.624123	-0.486942	-44.4576	Intergenic	652	-19990	ENSG00000125378	BMP4	bone morphogenetic protein 4
chr14	69950434	69950565	132	*	132	14	0.670385	0.0869675	0.583417	38.3399	Promoter	400224	-906	ENSG00000175985	PLEKHD1	pleckstrin homology and coiled-coil domain containing D1
chr14	57579031	57579184	154	*	154	21	0.131938	0.501392	-0.369453	-36.4563	Intergenic	10640	119906	ENSG00000070367	EXOC5	exocyst complex component 5
chr14	105445202	105445253	52	*	52	13	0.13515	0.596902	-0.461752	-35.9495	Promoter	113146	-508	ENSG00000185567	AHNAK2	AHNAK nucleoprotein 2
chr14	39582042	39582148	107	*	107	15	0.433654	0.672063	-0.238409	-30.1456	Promoter	8487	-1340	ENSG00000092208	GEMIN2	gem nuclear organelle associated protein 2
chr14	105065331	105065441	111	*	111	9	0.256209	0.670686	-0.414477	-24.833	Intron	388021	5656	ENSG00000258986	TMEM179	transmembrane protein 179
chr14	55517609	55517662	54	*	54	8	0.526937	0.854849	-0.327912	-23.8619	Promoter	93487	-700	ENSG00000168175	MAPK1IP1L	mitogen-activated protein kinase 1 interacting protein 1 like
chr14	23121937	23122000	64	*	64	11	0.289597	0.729796	-0.440199	-23.4879	Intergenic	63874	54790	ENSG00000100439	ABHD4	abhydrolase domain containing 4
chr14	21161024	21161075	52	*	52	13	0.10274	0.339234	-0.236494	-23.014	Intron	6038	4092	ENSG00000258818	RNASE4	ribonuclease A family member 4
chr14	107166117	107166271	155	*	155	11	0.390742	0.727262	-0.336521	-22.8383	Intron	338005	227662	ENSG00000270816	LINC00221	long intergenic non-protein coding RNA 221
chr14	39218021	39218083	63	*	63	11	0.136498	0.717017	-0.580518	-21.3665	Downstream	283547	90325	ENSG00000259070	LINC00639	long intergenic non-protein coding RNA 639
chr14	65703039	65703128	90	*	90	8	0.73043	0.123	0.60743	21.2832	Intergenic	100616176	98773	ENSG00000266740	MIR4708	microRNA 4708
chr14	23706431	23706535	105	*	105	13	0.52095	0.1479	0.373051	20.3179	Intergenic	57594	48774	ENSG00000215271	HOMEZ	homeobox and leucine zipper encoding
chr14	20704258	20704308	51	*	51	9	0.431436	0.188732	0.242704	19.3178	Intergenic	390442	-6643	ENSG00000176198	OR11H4	olfactory receptor family 11 subfamily H member 4
chr14	56757104	56757229	126	*	126	12	0.673931	0.316281	0.35765	18.6325	Exon	57161	172011	ENSG00000139946	PELI2	pellino E3 ubiquitin protein ligase family member 2
chr14	93160388	93160456	69	*	69	9	0.109634	0.662786	-0.553151	-18.4731	Intergenic	5641	38717	ENSG00000100600	LGMN	legumain
chr14	97053442	97053533	92	*	92	9	0.372405	0.717218	-0.344813	-18.346	Intergenic	10914	84729	ENSG00000090060	PAPOLA	poly(A) polymerase alpha
chr14	76455623	76455703	81	*	81	7	0.593608	0.150703	0.442905	18.3241	Intron	112752	3527	ENSG00000119650	IFT43	intraflagellar transport 43
chr14	101550241	101550313	73	*	73	7	0.523519	0.213546	0.309973	18.1882	Intergenic	100507257	13993	ENSG00000223403	MEG9	maternally expressed 9
chr14	48663281	48663333	53	*	53	9	0.190716	0.877977	-0.687261	-17.8072	Intergenic	100506433	-399064	ENSG00000259129	LINC00648	long intergenic non-protein coding RNA 648
chr14	40996901	40997016	116	*	116	12	0.577667	0.2628	0.314867	17.6674	Intergenic	145581	-1079748	ENSG00000165379	LRFN5	leucine rich repeat and fibronectin type III domain containing 5
chr14	56041344	56041431	88	*	88	11	0.248933	0.588321	-0.339387	-17.0641	Intron	100129075	5379	ENSG00000186615	KTN1-AS1	KTN1 antisense RNA 1
chr14	99902620	99902671	52	*	52	5	0.108852	0.670468	-0.561616	-16.9241	Intron	84193	43910	ENSG00000183576	SETD3	SET domain containing 3, actin histidine methyltransferase
chr14	79641416	79641469	54	*	54	7	0.242957	0.735347	-0.49239	-15.9945	Intron	9369	-104213	ENSG00000021645	NRXN3	neurexin 3
chr14	45720001	45720067	67	*	67	13	0.458069	0.833361	-0.375291	-15.9182	Promoter	55320	2538	ENSG00000129534	MIS18BP1	MIS18 binding protein 1
chr14	91913242	91913319	78	*	78	7	0.462403	0.847369	-0.384966	-15.6696	Intergenic	440193	-29054	ENSG00000015133	CCDC88C	coiled-coil domain containing 88C
chr14	103885397	103885469	73	*	73	10	0.363562	0.884091	-0.520529	-15.669	Intron	4140	33696	ENSG00000075413	MARK3	microtubule affinity regulating kinase 3
chr14	90360347	90360417	71	*	71	8	0.907311	0.408925	0.498386	15.6662	Intron	90141	60450	ENSG00000140025	EFCAB11	EF-hand calcium binding domain 11
chr14	23309955	23310015	61	*	61	6	0.176071	0.773322	-0.597252	-15.5091	Intron	4323	4162	ENSG00000157227	MMP14	matrix metallopeptidase 14
chr14	38680047	38680116	70	*	70	4	0.9074	0.14445	0.76295	15.3913	Promoter	6751	2843	ENSG00000139874	SSTR1	somatostatin receptor 1
chr14	91225509	91225572	64	*	64	7	0.305207	0.698414	-0.393207	-14.5257	Intron	145567	57189	ENSG00000165914	TTC7B	tetratricopeptide repeat domain 7B
chr14	21820879	21820958	80	*	80	8	0.406347	0.807637	-0.40129	-14.4942	Exon	57096	28796	ENSG00000092200	RPGRIP1	RPGR interacting protein 1
chr14	102983945	102984023	79	*	79	7	0.461257	0.126241	0.335016	14.1	Intergenic	122416	-7817	ENSG00000156381	ANKRD9	ankyrin repeat domain 9
chr14	39860855	39860951	97	*	97	6	0.267426	0.871657	-0.604231	-13.0216	Intergenic	254170	40753	ENSG00000165355	FBXO33	F-box protein 33
chr14	38957023	38957103	81	*	81	7	0.722179	0.215475	0.506704	12.9503	Intergenic	161198	-231448	ENSG00000176435	CLEC14A	C-type lectin domain containing 14A
chr14	104171594	104171666	73	*	73	7	0.443383	0.121565	0.321818	12.8796	Intron	7517	10157	ENSG00000126215	XRCC3	X-ray repair cross complementing 3
chr14	98991308	98991367	60	*	60	9	0.726515	0.277272	0.449243	12.7151	Intergenic	283598	-186583	ENSG00000176605	C14orf177	chromosome 14 open reading frame 177
chr14	104616764	104616839	76	*	76	6	0.741117	0.117391	0.623726	12.1934	Intron	26153	11704	ENSG00000066735	KIF26A	kinesin family member 26A
chr14	105150619	105150695	77	*	77	7	0.391258	0.695839	-0.30458	-12.1879	Intergenic	64423	-5248	ENSG00000203485	INF2	inverted formin, FH2 and WH2 domain containing
chr14	73885944	73886034	91	*	91	13	0.888945	0.514264	0.37468	11.9719	Intron	8650	39252	ENSG00000133961	NUMB	NUMB endocytic adaptor protein
chr14	50158722	50158803	82	*	82	4	0.829051	0.210071	0.61898	11.8556	Promoter	122773	-1020	ENSG00000197776	KLHDC1	kelch domain containing 1
chr14	47431035	47431140	106	*	106	12	0.788038	0.398561	0.389477	11.7406	Intron	161357	-79611	ENSG00000139915	MDGA2	MAM domain containing glycosylphosphatidylinositol anchor 2
chr14	102003906	102003973	68	*	68	4	0.239419	0.69463	-0.455211	-11.67	Intergenic	100302145	22786	ENSG00000283857	MIR1247	microRNA 1247
chr14	73084486	73084587	102	*	102	4	0.069869	0.699205	-0.629336	-11.521	Downstream	8110	106226	ENSG00000205683	DPF3	double PHD fingers 3
chr14	64676732	64676813	82	*	82	10	0.417194	0.785681	-0.368487	-11.5074	Promoter	23224	690	ENSG00000054654	SYNE2	spectrin repeat containing nuclear envelope protein 2
chr14	67493393	67493453	61	*	61	7	0.765457	0.299785	0.465672	11.4513	Intron	161142	-162657	ENSG00000172717	FAM71D	family with sequence similarity 71 member D
chr14	84805481	84805545	65	*	65	5	0.540033	0.370677	0.169356	10.9759	Intergenic	100996280	-1054678	ENSG00000259107	LINC00911	long intergenic non-protein coding RNA 911
chr14	83559571	83559642	72	*	72	5	0.177136	0.538344	-0.361208	-10.7412	Intergenic	6400	-1559366	ENSG00000071537	SEL1L	SEL1L adaptor subunit of ERAD E3 ubiquitin ligase
chr14	69180653	69180761	109	*	109	11	0.222591	0.429012	-0.206421	-10.5192	Intron	677	79870	ENSG00000185650	ZFP36L1	ZFP36 ring finger protein like 1
chr14	101923313	101923366	54	*	54	4	0.829672	0.138168	0.691504	10.4142	Intergenic	100302145	103393	ENSG00000283857	MIR1247	microRNA 1247
chr14	50473418	50473473	56	*	56	5	0.834043	0.355094	0.47895	10.2092	Promoter	283551	765	ENSG00000214900	LINC01588	long intergenic non-protein coding RNA 1588
chr14	52282811	52282869	59	*	59	6	0.732991	0.150746	0.582245	10.0848	Intergenic	54331	-31083	ENSG00000186469	GNG2	G protein subunit gamma 2
chr14	66389532	66389612	81	*	81	4	0.350726	0.896326	-0.5456	-9.78401	Intergenic	2530	510084	ENSG00000033170	FUT8	fucosyltransferase 8
chr14	86088469	86088524	56	*	56	5	0.867001	0.251716	0.615285	9.74206	Exon	23768	91897	ENSG00000185070	FLRT2	fibronectin leucine rich transmembrane protein 2
chr14	64187409	64187478	70	*	70	7	0.476656	0.893187	-0.41653	-9.71852	Intron	81537	7278	ENSG00000126821	SGPP1	sphingosine-1-phosphate phosphatase 1
chr14	95477947	95477997	51	*	51	4	0.841896	0.240415	0.601481	9.58235	Intergenic	23405	92389	ENSG00000100697	DICER1	dicer 1, ribonuclease III
chr14	90274509	90274586	78	*	78	4	0.207276	0.770058	-0.562781	-9.49956	Intron	90141	146281	ENSG00000140025	EFCAB11	EF-hand calcium binding domain 11
chr14	88741878	88741959	82	*	82	6	0.509259	0.735368	-0.226109	-9.26371	Intron	54207	-4623	ENSG00000100433	KCNK10	potassium two pore domain channel subfamily K member 10
chr14	104781607	104781674	68	*	68	4	0.400087	0.741164	-0.341077	-9.16622	Intergenic	26153	176547	ENSG00000066735	KIF26A	kinesin family member 26A
chr14	73208804	73208888	85	*	85	4	0.828032	0.156451	0.671581	9.01238	Intron	8110	-17991	ENSG00000205683	DPF3	double PHD fingers 3
chr14	99817261	99817325	65	*	65	5	0.59927	0.372043	0.227227	8.82188	Intergenic	64919	-79439	ENSG00000127152	BCL11B	BAF chromatin remodeling complex subunit BCL11B
chr14	54564272	54564326	55	*	55	6	0.536162	0.225289	0.310873	8.78221	Intergenic	652	-140718	ENSG00000125378	BMP4	bone morphogenetic protein 4
chr14	83281404	83281458	55	*	55	5	0.550439	0.252365	0.298073	8.48101	Intergenic	6400	-1281199	ENSG00000071537	SEL1L	SEL1L adaptor subunit of ERAD E3 ubiquitin ligase
chr14	101162714	101162794	81	*	81	6	0.67264	0.422561	0.250079	8.03626	Intergenic	8788	-30408	ENSG00000185559	DLK1	delta like non-canonical Notch ligand 1
chr14	23782957	23783019	63	*	63	5	0.892787	0.322086	0.570701	7.93515	Intron	8106	-6378	ENSG00000100836	PABPN1	poly(A) binding protein nuclear 1
chr14	58131424	58131479	56	*	56	5	0.846174	0.322314	0.52386	7.91476	Intron	341880	-67809	ENSG00000151812	SLC35F4	solute carrier family 35 member F4
chr14	105619365	105619425	61	*	61	4	0.691364	0.443471	0.247894	7.81431	Promoter	3714	-1625	ENSG00000184916	JAG2	jagged canonical Notch ligand 2
chr14	54906333	54906413	81	*	81	5	0.737823	0.335541	0.402282	7.75884	Promoter	10175	1735	ENSG00000100528	CNIH1	cornichon family AMPA receptor auxiliary protein 1
chr14	50685755	50685824	70	*	70	4	0.885853	0.320755	0.565099	7.6119	Intron	6655	12275	ENSG00000100485	SOS2	SOS Ras/Rho guanine nucleotide exchange factor 2
chr14	21299140	21299219	80	*	80	5	0.706419	0.19552	0.510899	7.59046	Intergenic	6035	-28104	ENSG00000129538	RNASE1	ribonuclease A family member 1, pancreatic
chr14	92722206	92722263	58	*	58	4	0.753418	0.217648	0.53577	7.59029	Intergenic	123041	-66662	ENSG00000140090	SLC24A4	solute carrier family 24 member 4
chr14	65640020	65640079	60	*	60	5	0.941866	0.336835	0.605032	7.469	Intergenic	4149	-70607	ENSG00000125952	MAX	MYC associated factor X
chr14	94458997	94459059	63	*	63	5	0.753071	0.344285	0.408786	7.41729	Intergenic	256369	-4557	ENSG00000175699	CCDC197	coiled-coil domain containing 197
chr14	26615511	26615572	62	*	62	5	0.325212	0.651143	-0.325931	-7.40308	Intergenic	4857	451388	ENSG00000139910	NOVA1	NOVA alternative splicing regulator 1
chr14	105531181	105531237	57	*	57	5	0.729156	0.548025	0.181132	7.35958	Promoter	29933	517	ENSG00000183484	GPR132	G protein-coupled receptor 132
chr14	25071371	25071453	83	*	83	7	0.388402	0.592077	-0.203675	-7.31897	Intergenic	2999	7473	ENSG00000100450	GZMH	granzyme H
chr14	81711121	81711196	76	*	76	5	0.551013	0.792984	-0.241971	-7.22096	Intergenic	2957	-23546	ENSG00000165417	GTF2A1	general transcription factor IIA subunit 1
chr14	100496516	100496586	71	*	71	4	0.245125	0.776317	-0.531192	-7.13144	Intron	51466	10797	ENSG00000196405	EVL	Enah/Vasp-like
chr14	100031221	100031291	71	*	71	7	0.424762	0.65328	-0.228518	-6.93742	Intron	317762	39436	ENSG00000205476	CCDC85C	coiled-coil domain containing 85C
chr14	50468660	50470026	1367	*	1367	4	0.162647	0.578029	-0.415382	-6.82297	UTR	283551	4212	ENSG00000214900	LINC01588	long intergenic non-protein coding RNA 1588
chr14	106109495	106109549	55	*	55	7	0.732618	0.447363	0.285255	6.81899	Exon	2003	29595	#N/A	ELK2AP	ETS transcription factor ELK2A, pseudogene
chr14	90850493	90850543	51	*	51	4	0.874926	0.336045	0.538881	6.58834	Intergenic	801	-12784	ENSG00000198668	CALM1	calmodulin 1
chr14	72765357	72765407	51	*	51	7	0.621074	0.350643	0.270431	6.35845	Intron	9628	-122280	ENSG00000182732	RGS6	regulator of G protein signaling 6
chr14	76731012	76731086	75	*	75	5	0.637302	0.352058	0.285244	6.29825	Intergenic	100873740	6390	#N/A	RNU6-31P	RNA, U6 small nuclear 31, pseudogene
chr14	101303362	101303444	83	*	83	7	0.52394	0.357965	0.165975	6.14076	Intron	55384	5604	ENSG00000214548	MEG3	maternally expressed 3
chr14	102004902	102005022	121	*	121	5	0.411134	0.622031	-0.210897	-6.01634	Intergenic	100302145	21737	ENSG00000283857	MIR1247	microRNA 1247
chr14	106141815	106141874	60	*	60	5	0.522251	0.666976	-0.144725	-5.94369	Promoter	2003	-2652	#N/A	ELK2AP	ETS transcription factor ELK2A, pseudogene
chr14	70725611	70725694	84	*	84	8	0.472778	0.296158	0.17662	5.6543	Intergenic	145241	-11093	ENSG00000235812	ADAM21P1	ADAM metallopeptidase domain 21 pseudogene 1
chr14	78273569	78273622	54	*	54	4	0.798641	0.4341	0.364541	5.62875	Intron	57143	7143	ENSG00000063761	ADCK1	aarF domain containing kinase 1
chr14	32658312	32658394	83	*	83	7	0.80505	0.584278	0.220773	5.57964	Intergenic	394	111817	ENSG00000100852	ARHGAP5	Rho GTPase activating protein 5
chr14	83559151	83559203	53	*	53	5	0.534107	0.737243	-0.203136	-5.464	Intergenic	6400	-1558946	ENSG00000071537	SEL1L	SEL1L adaptor subunit of ERAD E3 ubiquitin ligase
chr14	102029211	102029447	237	*	237	5	0.323808	0.50496	-0.181152	-5.08132	Promoter	1735	1523	ENSG00000197406	DIO3	iodothyronine deiodinase 3
chr14	23397732	23397832	101	*	101	11	0.276485	0.487749	-0.211264	-5.0156	Promoter	10419	829	ENSG00000100462	PRMT5	protein arginine methyltransferase 5
chr14	95087552	95092231	4680	*	4680	4	0.572572	0.296854	0.275718	4.84577	UTR	12	8824	ENSG00000196136	SERPINA3	serpin family A member 3
chr14	60978275	60978706	432	*	432	6	0.313183	0.496769	-0.183587	-3.85728	Promoter	4990	2337	ENSG00000184302	SIX6	SIX homeobox 6
chr14	105411285	105411641	357	*	357	5	0.749316	0.288344	0.460972	3.74978	Exon	122618	20098	ENSG00000166428	PLD4	phospholipase D family member 4
chr14	68815443	68815540	98	*	98	5	0.703746	0.360515	0.343231	3.37457	Intron	677	445091	ENSG00000185650	ZFP36L1	ZFP36 ring finger protein like 1
chr14	65452461	65452525	65	*	65	5	0.734155	0.605678	0.128477	3.00443	Promoter	2342	-982	ENSG00000257365	FNTB	farnesyltransferase, CAAX box, beta
chr14	102719727	102719790	64	*	64	6	0.719032	0.435163	0.283869	2.82128	Intron	5891	-12769	ENSG00000080823	MOK	MOK protein kinase
chr14	101144733	101144886	154	*	154	4	0.562249	0.365652	0.196597	1.7539	Intergenic	283601	21128	ENSG00000196273	LINC00523	long intergenic non-protein coding RNA 523
chr14	38271731	38271796	66	*	66	4	0.359408	0.601634	-0.242227	-1.53564	Intron	3169	-207406	ENSG00000129514	FOXA1	forkhead box A1
chr14	90280652	90280724	73	*	73	4	0.309414	0.573316	-0.263902	-1.42076	Intron	90141	140143	ENSG00000140025	EFCAB11	EF-hand calcium binding domain 11
chr14	105654334	105654387	54	*	54	4	0.326199	0.528617	-0.202417	1.18483	Intergenic	256281	-6674	ENSG00000183828	NUDT14	nudix hydrolase 14
chr15	102166754	102166883	130	*	130	17	0.655713	0.355551	0.300162	31.4817	Intergenic	80213	24012	ENSG00000184277	TM2D3	TM2 domain containing 3
chr15	28069845	28069984	140	*	140	14	0.344718	0.747849	-0.403131	-29.9192	Intron	4948	274474	ENSG00000104044	OCA2	OCA2 melanosomal transmembrane protein
chr15	22095340	22095423	84	*	84	11	0.54639	0.20281	0.343581	25.0272	Intergenic	100996331	-12203	ENSG00000233917	POTEB	POTE ankyrin domain family member B
chr15	35292612	35292686	75	*	75	9	0.817755	0.22875	0.589005	23.0996	Intergenic	54989	-12115	ENSG00000198146	ZNF770	zinc finger protein 770
chr15	66665755	66665825	71	*	71	7	0.555853	0.159031	0.396822	22.7054	Intergenic	5604	-13386	ENSG00000169032	MAP2K1	mitogen-activated protein kinase kinase 1
chr15	70550815	70550926	112	*	112	11	0.834427	0.469262	0.365165	21.6528	Intergenic	7090	-160559	ENSG00000140332	TLE3	TLE family member 3, transcriptional corepressor
chr15	45326826	45326930	105	*	105	13	0.332104	0.640488	-0.308383	-20.965	Intron	6652	11524	ENSG00000140263	SORD	sorbitol dehydrogenase
chr15	65022931	65022999	69	*	69	8	0.636291	0.215758	0.420532	20.7779	Intergenic	4947	-27469	ENSG00000180304	OAZ2	ornithine decarboxylase antizyme 2
chr15	26090256	26090381	126	*	126	9	0.70413	0.240729	0.4634	20.5687	Intron	100616474	3591	ENSG00000266517	MIR4715	microRNA 4715
chr15	91965003	91965128	126	*	126	9	0.198866	0.635869	-0.437002	-19.3469	Intergenic	9899	321821	ENSG00000185518	SV2B	synaptic vesicle glycoprotein 2B
chr15	33457655	33457740	86	*	86	9	0.91908	0.342509	0.576571	18.5689	Intron	342184	29194	ENSG00000248905	FMN1	formin 1
chr15	75996101	75996330	230	*	230	4	0.362262	0.87899	-0.516728	-17.7911	Intron	1464	8859	ENSG00000173546	CSPG4	chondroitin sulfate proteoglycan 4
chr15	98987544	98987621	78	*	78	5	0.138426	0.719154	-0.580728	-17.4317	Intron	283777	69990	ENSG00000283597	FAM169B	family with sequence similarity 169 member B
chr15	96908897	96908981	85	*	85	6	0.157294	0.88652	-0.729226	-16.317	Intergenic	7026	32328	ENSG00000185551	NR2F2	nuclear receptor subfamily 2 group F member 2
chr15	54422680	54422781	102	*	102	9	0.237558	0.70564	-0.468082	-16.2963	Intron	440279	117579	ENSG00000137766	UNC13C	unc-13 homolog C
chr15	62107938	62108018	81	*	81	7	0.102638	0.452077	-0.34944	-16.2793	Intergenic	54832	101816	ENSG00000129003	VPS13C	vacuolar protein sorting 13 homolog C
chr15	75226733	75226833	101	*	101	7	0.189455	0.747462	-0.558007	-16.053	Intron	9377	3662	ENSG00000178741	COX5A	cytochrome c oxidase subunit 5A
chr15	40072453	40072507	55	*	55	8	0.424647	0.839834	-0.415187	-15.1123	Promoter	161835	2532	ENSG00000150667	FSIP1	fibrous sheath interacting protein 1
chr15	56401415	56401505	91	*	91	8	0.682661	0.15014	0.532521	15.0471	Intron	64864	-6966	ENSG00000181827	RFX7	regulatory factor X7
chr15	101391869	101391933	65	*	65	8	0.829766	0.398278	0.431488	14.4456	Intron	220	-28076	ENSG00000184254	ALDH1A3	aldehyde dehydrogenase 1 family member A3
chr15	40702096	40702160	65	*	65	4	0.942665	0.181359	0.761306	14.3104	Intron	3712	4410	ENSG00000128928	IVD	isovaleryl-CoA dehydrogenase
chr15	41880999	41881057	59	*	59	6	0.897889	0.645887	0.252002	14.0946	Intergenic	7301	29779	ENSG00000092445	TYRO3	TYRO3 protein tyrosine kinase
chr15	44701406	44701476	71	*	71	8	0.632195	0.0488005	0.583394	13.5695	Intron	51496	-18103	ENSG00000137770	CTDSPL2	CTD small phosphatase like 2
chr15	84741931	84742047	117	*	117	8	0.306664	0.630076	-0.323412	-13.1733	Intergenic	648809	-6892	#N/A	EFL1P1	elongation factor like GTPase 1 pseudogene 1
chr15	81410717	81410794	78	*	78	7	0.157294	0.839191	-0.681897	-13.1107	Intron	161502	-15850	ENSG00000156206	CFAP161	cilia and flagella associated protein 161
chr15	96901933	96901999	67	*	67	7	0.847358	0.66284	0.184519	12.6051	Intergenic	7026	25364	ENSG00000185551	NR2F2	nuclear receptor subfamily 2 group F member 2
chr15	59091504	59091554	51	*	51	5	0.786249	0.341721	0.444528	12.3252	Intron	54629	28111	ENSG00000128923	MINDY2	MINDY lysine 48 deubiquitinase 2
chr15	81136522	81136614	93	*	93	6	0.16217	0.713937	-0.551767	-12.3029	Promoter	693132	-2108	ENSG00000208003	MIR549A	microRNA 549a
chr15	41702386	41702487	102	*	102	11	0.253444	0.602709	-0.349265	-12.1516	Intergenic	23168	-6815	ENSG00000137815	RTF1	RTF1 homolog, Paf1/RNA polymerase II complex component
chr15	40988511	40988570	60	*	60	4	0.149635	0.744124	-0.594489	-12.1386	Promoter	5888	1133	ENSG00000051180	RAD51	RAD51 recombinase
chr15	24198875	24198935	61	*	61	5	0.789654	0.462616	0.327038	12.0824	Intergenic	791115	216118	ENSG00000260551	PWRN2	Prader-Willi region non-protein coding RNA 2
chr15	52536571	52536640	70	*	70	6	0.257256	0.870445	-0.613189	-11.8496	Exon	100302202	32757	ENSG00000221052	MIR1266	microRNA 1266
chr15	83762498	83762588	91	*	91	7	0.399052	0.814824	-0.415771	-11.5475	Intergenic	53346	-13736	ENSG00000136404	TM6SF1	transmembrane 6 superfamily member 1
chr15	45107048	45107112	65	*	65	7	0.813252	0.352543	0.460709	11.4695	Intergenic	140691	78508	ENSG00000185880	TRIM69	tripartite motif containing 69
chr15	90608430	90608485	56	*	56	9	0.732402	0.330828	0.401574	11.3181	Intron	3418	35442	ENSG00000182054	IDH2	isocitrate dehydrogenase (NADP(+)) 2
chr15	25869735	25869815	81	*	81	6	0.882429	0.268695	0.613735	11.2701	Intergenic	7337	-185560	ENSG00000114062	UBE3A	ubiquitin protein ligase E3A
chr15	23084053	23084611	559	*	559	4	0.390659	0.914036	-0.523378	-11.12	Promoter	123606	1825	ENSG00000170113	NIPA1	NIPA magnesium transporter 1
chr15	23889120	23889170	51	*	51	6	0.705222	0.289099	0.416123	11.1188	UTR	54551	3823	ENSG00000254585	MAGEL2	MAGE family member L2
chr15	64455983	64456033	51	*	51	5	0.248098	0.677047	-0.428948	-10.2648	Promoter	5479	-629	ENSG00000166794	PPIB	peptidylprolyl isomerase B
chr15	71979757	71979820	64	*	64	4	0.714863	0.288551	0.426312	10.0996	Intron	79875	-70352	ENSG00000187720	THSD4	thrombospondin type 1 domain containing 4
chr15	83459325	83459413	89	*	89	6	0.366743	0.772258	-0.405515	-9.9538	Intron	123722	15393	ENSG00000186628	FSD2	fibronectin type III and SPRY domain containing 2
chr15	65124580	65124650	71	*	71	5	0.221231	0.845679	-0.624448	-9.02653	Intergenic	80119	-6742	ENSG00000140451	PIF1	PIF1 5'-to-3' DNA helicase
chr15	32399157	32399242	86	*	86	5	0.629348	0.110522	0.518826	8.8596	Intron	1139	-4786	ENSG00000175344	CHRNA7	cholinergic receptor nicotinic alpha 7 subunit
chr15	100787157	100787213	57	*	57	5	0.349373	0.850761	-0.501389	-8.69844	Intron	170691	92092	ENSG00000140470	ADAMTS17	ADAM metallopeptidase with thrombospondin type 1 motif 17
chr15	30214172	30214238	67	*	67	5	0.537115	0.848442	-0.311327	-8.6339	Intergenic	7082	-99466	ENSG00000104067	TJP1	tight junction protein 1
chr15	83438953	83439028	76	*	76	5	0.257948	0.782934	-0.524986	-8.49662	Intron	677778	14256	ENSG00000277864	SCARNA15	small Cajal body-specific RNA 15
chr15	31798142	31798192	51	*	51	5	0.557203	0.253662	0.303542	8.278	Intron	161725	149350	ENSG00000169918	OTUD7A	OTU deubiquitinase 7A
chr15	91293591	91293678	88	*	88	8	0.479033	0.750574	-0.271541	-8.19116	Intron	641	33012	ENSG00000197299	BLM	BLM RecQ like helicase
chr15	42163785	42163991	207	*	207	4	0.540867	0.832925	-0.292058	-7.75119	Exon	100423013	-5036	ENSG00000264850	MIR4310	microRNA 4310
chr15	101731119	101731171	53	*	53	5	0.648704	0.183117	0.465587	7.62966	Promoter	22856	-2853	ENSG00000131873	CHSY1	chondroitin sulfate synthase 1
chr15	101594514	101595432	919	*	919	4	0.84523	0.229512	0.615718	7.47615	Promoter	79705	1086	ENSG00000154237	LRRK1	leucine rich repeat kinase 1
chr15	91359960	91360017	58	*	58	4	0.901696	0.406609	0.495087	7.00726	Intergenic	5045	-51868	ENSG00000140564	FURIN	furin, paired basic amino acid cleaving enzyme
chr15	84651731	84651796	66	*	66	5	0.745823	0.450703	0.29512	6.93739	Exon	648809	-97143	#N/A	EFL1P1	elongation factor like GTPase 1 pseudogene 1
chr15	82401740	82401800	61	*	61	5	0.873113	0.486157	0.386956	6.7288	Intergenic	84206	-63256	ENSG00000183496	MEX3B	mex-3 RNA binding family member B
chr15	53031177	53031295	119	*	119	4	0.820807	0.289527	0.53128	6.58794	Intergenic	3175	41786	ENSG00000169856	ONECUT1	one cut homeobox 1
chr15	73545187	73545245	59	*	59	4	0.174029	0.766754	-0.592725	-6.54233	Intron	10021	116360	ENSG00000138622	HCN4	hyperpolarization activated cyclic nucleotide gated potassium channel 4
chr15	85583884	85583936	53	*	53	4	0.582654	0.862278	-0.279624	-6.30067	Intron	5151	-21792	ENSG00000073417	PDE8A	phosphodiesterase 8A
chr15	71077571	71077622	52	*	52	5	0.601526	0.345389	0.256137	6.11876	Intergenic	55075	-21721	ENSG00000137831	UACA	uveal autoantigen with coiled-coil domains and ankyrin repeats
chr15	27903041	27903101	61	*	61	5	0.510406	0.310058	0.200348	5.3329	Intergenic	4948	441357	ENSG00000104044	OCA2	OCA2 melanosomal transmembrane protein
chr15	28197608	28197684	77	*	77	5	0.425517	0.569096	-0.143579	-5.23322	Intron	4948	146774	ENSG00000104044	OCA2	OCA2 melanosomal transmembrane protein
chr15	27091055	27091335	281	*	281	4	0.303644	0.519098	-0.215454	-5.17896	Intron	2558	-20531	ENSG00000186297	GABRA5	gamma-aminobutyric acid type A receptor alpha5 subunit
chr15	91878597	91878663	67	*	67	5	0.651697	0.388935	0.262762	5.15612	Intergenic	9899	235415	ENSG00000185518	SV2B	synaptic vesicle glycoprotein 2B
chr15	26360941	26360999	59	*	59	6	0.475555	0.797071	-0.321516	-5.02061	Promoter	503519	0	ENSG00000259150	LINC00929	long intergenic non-protein coding RNA 929
chr15	21905795	21905882	88	*	88	7	0.414193	0.307689	0.106504	4.75867	Intergenic	646214	34857	#N/A	LOC646214	p21 protein (Cdc42/Rac)-activated kinase 2 pseudogene
chr15	78494145	78494218	74	*	74	7	0.632822	0.48276	0.150062	4.27962	Intron	23205	32831	ENSG00000103740	ACSBG1	acyl-CoA synthetase bubblegum family member 1
chr15	93127038	93130307	3270	*	3270	5	0.461992	0.355768	0.106225	3.5704	Exon	100144604	-11545	#N/A	LINC00930	long intergenic non-protein coding RNA 930
chr15	70150296	70151842	1547	*	1547	4	0.654652	0.521477	0.133176	2.50969	Intergenic	414926	22723	ENSG00000245750	LINC00593	long intergenic non-protein coding RNA 593
chr15	45407997	45408087	91	*	91	5	0.511829	0.675903	-0.164074	-2.18024	Promoter	405753	1474	ENSG00000140274	DUOXA2	dual oxidase maturation factor 2
chr15	31496591	31499049	2459	*	2459	4	0.557207	0.401434	0.155773	1.9533	Intergenic	283710	24001	ENSG00000259772	LOC283710	uncharacterized LOC283710
chr15	88971716	88974174	2459	*	2459	4	0.752224	0.450325	0.301899	1.94684	Intergenic	26589	34830	ENSG00000259494	MRPL46	mitochondrial ribosomal protein L46
chr15	54680844	54682010	1167	*	1167	5	0.477257	0.593511	-0.116254	-0.865214	Intron	440279	124501	ENSG00000137766	UNC13C	unc-13 homolog C
chr16	83944152	83944675	524	*	524	11	0.228337	0.665096	-0.436759	-38.5432	Intron	23417	11422	ENSG00000103150	MLYCD	malonyl-CoA decarboxylase
chr16	46395103	46395189	87	*	87	11	0.775338	0.35466	0.420677	28.6199	Intergenic	124149	157123	#N/A	ANKRD26P1	ankyrin repeat domain 26 pseudogene 1
chr16	2175037	2175143	107	*	107	11	0.543959	0.270104	0.273855	27.0248	Intron	100616258	-7977	ENSG00000265867	MIR4516	microRNA 4516
chr16	81247935	81247999	65	*	65	9	0.819761	0.220743	0.599018	26.5773	Intron	114780	5976	ENSG00000166473	PKD1L2	polycystin 1 like 2 (gene/pseudogene)
chr16	86915036	86915115	80	*	80	11	0.289406	0.675966	-0.386561	-25.0987	Intergenic	2300	302921	ENSG00000176678	FOXL1	forkhead box L1
chr16	20352562	20352631	70	*	70	11	0.743098	0.365698	0.377401	24.6942	Exon	7369	11406	ENSG00000169344	UMOD	uromodulin
chr16	303088	303216	129	*	129	6	0.224732	0.791454	-0.566722	-24.4494	Intron	83986	3540	ENSG00000167930	FAM234A	family with sequence similarity 234 member A
chr16	49902335	49902427	93	*	93	10	0.858135	0.208288	0.649847	24.4432	Intergenic	23090	-10505	ENSG00000102935	ZNF423	zinc finger protein 423
chr16	79117522	79117597	76	*	76	10	0.292691	0.882835	-0.590143	-24.4027	Intron	4094	517025	ENSG00000178573	MAF	MAF bZIP transcription factor
chr16	86848510	86848601	92	*	92	9	0.287754	0.908498	-0.620744	-23.9755	Intergenic	2300	236395	ENSG00000176678	FOXL1	forkhead box L1
chr16	28081209	28081295	87	*	87	9	0.43269	0.862439	-0.429749	-23.9465	Intergenic	146395	-6379	ENSG00000169181	GSG1L	GSG1 like
chr16	56666582	56666641	60	*	60	12	0.664773	0.113876	0.550897	22.8125	Promoter	4499	48	ENSG00000205364	MT1M	metallothionein 1M
chr16	612078	612234	157	*	157	10	0.771375	0.141398	0.629978	22.1701	Promoter	146325	1656	ENSG00000161992	PRR35	proline rich 35
chr16	16667675	16667771	97	*	97	12	0.762774	0.463214	0.299559	20.6008	Intergenic	339044	240171	#N/A	PKD1P1	polycystin 1, transient receptor potential channel interacting pseudogene 1
chr16	84075603	84075685	83	*	83	11	0.706318	0.362463	0.343854	19.1952	Promoter	146167	77	ENSG00000166558	SLC38A8	solute carrier family 38 member 8
chr16	89053252	89053316	65	*	65	7	0.217518	0.577466	-0.359948	-18.7621	Intergenic	863	-9748	ENSG00000129993	CBFA2T3	CBFA2/RUNX1 partner transcriptional co-repressor 3
chr16	70489744	70489856	113	*	113	8	0.43937	0.213556	0.225814	18.5601	Promoter	197258	1246	ENSG00000157353	FCSK	fucose kinase
chr16	7004380	7004439	60	*	60	5	0.236257	0.820987	-0.584729	-18.2038	Intron	54715	180570	ENSG00000078328	RBFOX1	RNA binding fox-1 homolog 1
chr16	12182116	12182186	71	*	71	7	0.139351	0.484096	-0.344746	-18.1231	Intron	92017	27449	ENSG00000048471	SNX29	sorting nexin 29
chr16	29167641	29167744	104	*	104	5	0.139278	0.654848	-0.51557	-18.0067	Intron	653390	81478	ENSG00000103472	RRN3P2	RRN3 homolog, RNA polymerase I transcription factor pseudogene 2
chr16	69158868	69158932	65	*	65	6	0.93455	0.156451	0.7781	17.5902	Intron	54921	7139	ENSG00000168802	CHTF8	chromosome transmission fidelity factor 8
chr16	63403560	63403644	85	*	85	12	0.226705	0.694508	-0.467803	-17.5565	Intergenic	1006	-1332821	ENSG00000150394	CDH8	cadherin 8
chr16	66460389	66460448	60	*	60	7	0.928661	0.664657	0.264004	17.5515	Promoter	146227	-752	ENSG00000166546	BEAN1	brain expressed associated with NEDD4 1
chr16	15622945	15623027	83	*	83	4	0.752488	0.0619886	0.690499	17.477	Intron	89927	26822	ENSG00000166780	BMERB1	bMERB domain containing 1
chr16	75091627	75093492	1866	*	1866	4	0.279346	0.872418	-0.593072	-17.1892	Intron	197257	57178	ENSG00000166816	LDHD	lactate dehydrogenase D
chr16	88998720	88998780	61	*	61	7	0.784362	0.211275	0.573087	17.1513	Intron	863	8828	ENSG00000129993	CBFA2T3	CBFA2/RUNX1 partner transcriptional co-repressor 3
chr16	961293	961382	90	*	90	13	0.552924	0.393556	0.159367	17.0268	Intron	64788	-42237	ENSG00000103227	LMF1	lipase maturation factor 1
chr16	52748446	52748558	113	*	113	6	0.261244	0.705026	-0.443782	-16.4416	Intergenic	643714	-107559	ENSG00000249231	CASC16	cancer susceptibility 16
chr16	30124213	30124270	58	*	58	6	0.150372	0.47859	-0.328218	-16.091	Promoter	79153	608	ENSG00000102886	GDPD3	glycerophosphodiester phosphodiesterase domain containing 3
chr16	152684	152766	83	*	83	10	0.758496	0.51306	0.245436	15.6249	Intron	4350	24515	ENSG00000103152	MPG	N-methylpurine DNA glycosylase
chr16	62443362	62443536	175	*	175	15	0.627912	0.464543	0.163369	15.4525	Intergenic	1006	-372623	ENSG00000150394	CDH8	cadherin 8
chr16	19924986	19925038	53	*	53	7	0.274373	0.741629	-0.467256	-15.394	Intergenic	51704	-28154	ENSG00000167191	GPRC5B	G protein-coupled receptor class C group 5 member B
chr16	1222398	1222497	100	*	100	11	0.652343	0.28948	0.362863	15.2803	Intron	8912	19157	ENSG00000196557	CACNA1H	calcium voltage-gated channel subunit alpha1 H
chr16	20153168	20153277	110	*	110	5	0.14196	0.612848	-0.470888	-14.9998	Intergenic	124274	-68068	ENSG00000180269	GPR139	G protein-coupled receptor 139
chr16	84918749	84918824	76	*	76	6	0.25988	0.650358	-0.390478	-14.8319	Intron	83716	65162	ENSG00000103196	CRISPLD2	cysteine rich secretory protein LCCL domain containing 2
chr16	5094222	5094941	720	*	720	7	0.703284	0.153946	0.549338	14.6654	UTR	51172	-10280	ENSG00000103174	NAGPA	N-acetylglucosamine-1-phosphodiester alpha-N-acetylglucosaminidase
chr16	4160787	4160943	157	*	157	14	0.663226	0.514575	0.148651	14.3741	Intron	115	5243	ENSG00000162104	ADCY9	adenylate cyclase 9
chr16	17151959	17152016	58	*	58	7	0.334171	0.810689	-0.476519	-14.213	Intergenic	64131	412722	ENSG00000103489	XYLT1	xylosyltransferase 1
chr16	75241998	75242068	71	*	71	7	0.1665	0.742325	-0.575826	-14.1393	Promoter	440387	-926	ENSG00000168928	CTRB2	chymotrypsinogen B2
chr16	89380956	89381042	87	*	87	7	0.920369	0.47443	0.445939	14.0248	Intron	29123	5722	ENSG00000167522	ANKRD11	ankyrin repeat domain 11
chr16	88308192	88308249	58	*	58	7	0.117628	0.366707	-0.24908	-13.9797	Intergenic	84627	-185630	ENSG00000225614	ZNF469	zinc finger protein 469
chr16	85495328	85495417	90	*	90	4	0.898064	0.175862	0.722202	13.8562	Intergenic	23199	-149612	ENSG00000131149	GSE1	Gse1 coiled-coil protein
chr16	88126308	88126368	61	*	61	5	0.218207	0.694048	-0.475841	-13.6614	Intron	54971	122684	ENSG00000172530	BANP	BTG3 associated nuclear protein
chr16	31484244	31484315	72	*	72	11	0.485974	0.18827	0.297704	13.5957	Promoter	7041	-211	ENSG00000140682	TGFB1I1	transforming growth factor beta 1 induced transcript 1
chr16	1118333	1118422	90	*	90	9	0.667496	0.302565	0.364931	13.112	Intron	6755	-4334	ENSG00000162009	SSTR5	somatostatin receptor 5
chr16	81180231	81180325	95	*	95	5	0.285382	0.806386	-0.521004	-12.9796	Intron	114780	-10254	ENSG00000166473	PKD1L2	polycystin 1 like 2 (gene/pseudogene)
chr16	4862735	4862792	58	*	58	8	0.819615	0.351916	0.467698	12.9237	Intron	79641	-9784	ENSG00000067836	ROGDI	rogdi atypical leucine zipper
chr16	11692494	11692545	52	*	52	7	0.892422	0.741246	0.151177	12.8945	Intergenic	9516	-11172	ENSG00000189067	LITAF	lipopolysaccharide induced TNF factor
chr16	2176645	2176710	66	*	66	5	0.745911	0.500045	0.245867	12.7689	Intron	100616258	-6410	ENSG00000265867	MIR4516	microRNA 4516
chr16	30023007	30023062	56	*	56	5	0.517368	0.11214	0.405228	12.676	Promoter	8448	-265	ENSG00000149927	DOC2A	double C2 domain alpha
chr16	70489533	70489602	70	*	70	5	0.381823	0.128754	0.25307	12.6665	Promoter	197258	1035	ENSG00000157353	FCSK	fucose kinase
chr16	66583318	66583373	56	*	56	8	0.657359	0.153295	0.504064	12.666	Promoter	7084	355	ENSG00000166548	TK2	thymidine kinase 2
chr16	22104060	22104151	92	*	92	5	0.273982	0.782573	-0.508591	-12.6168	Promoter	146177	197	ENSG00000175267	VWA3A	von Willebrand factor A domain containing 3A
chr16	13393230	13393299	70	*	70	7	0.223495	0.614467	-0.390972	-12.6052	Intergenic	729993	397753	ENSG00000237515	SHISA9	shisa family member 9
chr16	86005697	86005754	58	*	58	5	0.159616	0.37191	-0.212294	-12.3652	Intergenic	3394	69379	ENSG00000140968	IRF8	interferon regulatory factor 8
chr16	50308003	50308059	57	*	57	5	0.868123	0.539607	0.328517	12.3472	Intron	113	7541	ENSG00000121281	ADCY7	adenylate cyclase 7
chr16	9278447	9278541	95	*	95	9	0.639682	0.344263	0.295419	12.3211	Intergenic	100422920	-50233	ENSG00000265841	MIR548X	microRNA 548x
chr16	88454716	88454811	96	*	96	7	0.270731	0.426721	-0.15599	-12.1734	Intergenic	84627	-39068	ENSG00000225614	ZNF469	zinc finger protein 469
chr16	85676678	85676769	92	*	92	5	0.854125	0.131061	0.723064	12.0186	Intron	23199	-19128	ENSG00000131149	GSE1	Gse1 coiled-coil protein
chr16	14058550	14058609	60	*	60	5	0.243857	0.445723	-0.201866	-12.001	Intergenic	2072	32667	ENSG00000175595	ERCC4	ERCC excision repair 4, endonuclease catalytic subunit
chr16	86235980	86236044	65	*	65	5	0.706039	0.150716	0.555323	11.822	Intergenic	146513	-83993	ENSG00000268532	LINC02135	long intergenic non-protein coding RNA 2135
chr16	69516058	69516130	73	*	73	11	0.418789	0.578061	-0.159272	-11.4867	Intergenic	80777	57560	ENSG00000103018	CYB5B	cytochrome b5 type B
chr16	16248477	16248529	53	*	53	5	0.181784	0.795587	-0.613803	-11.4549	Exon	4363	39854	ENSG00000103222	ABCC1	ATP binding cassette subfamily C member 1
chr16	89472402	89472472	71	*	71	5	0.437577	0.73062	-0.293043	-11.3501	Intron	29123	12304	ENSG00000167522	ANKRD11	ankyrin repeat domain 11
chr16	83471002	83471109	108	*	108	11	0.652055	0.424981	0.227074	11.3026	Intron	100422853	-70842	ENSG00000263785	MIR3182	microRNA 3182
chr16	55160426	55160816	391	*	391	4	0.434751	0.839616	-0.404865	-11.2427	Intergenic	10265	194442	ENSG00000176842	IRX5	iroquois homeobox 5
chr16	19011332	19011394	63	*	63	5	0.121698	0.696567	-0.574869	-11.1442	Intron	79905	15723	ENSG00000170537	TMC7	transmembrane channel like 7
chr16	34786998	34787052	55	*	55	4	0.839606	0.0671455	0.772461	11.1231	Intergenic	100130700	-46158	#N/A	TP53TG3HP	TP53 target 3 family member H, pseudogene
chr16	18997743	18997826	84	*	84	5	0.2845	0.486133	-0.201634	-10.9374	Promoter	79905	2134	ENSG00000170537	TMC7	transmembrane channel like 7
chr16	6466195	6466281	87	*	87	5	0.821996	0.295958	0.526039	10.9039	Intron	54715	-67193	ENSG00000078328	RBFOX1	RNA binding fox-1 homolog 1
chr16	820514	820567	54	*	54	4	0.596604	0.0909887	0.505615	10.8914	Promoter	724032	331	ENSG00000207579	MIR662	microRNA 662
chr16	81519558	81519628	71	*	71	7	0.369669	0.712396	-0.342727	-10.7605	Intron	80790	-9326	ENSG00000153815	CMIP	c-Maf inducing protein
chr16	17562419	17562470	52	*	52	4	0.869766	0.306498	0.563268	10.7596	Promoter	64131	2268	ENSG00000103489	XYLT1	xylosyltransferase 1
chr16	9120915	9121040	126	*	126	6	0.548299	0.239398	0.308901	10.74	Intergenic	7874	-63574	ENSG00000187555	USP7	ubiquitin specific peptidase 7
chr16	611776	611851	76	*	76	7	0.26072	0.628398	-0.367678	-10.6642	Promoter	146325	1354	ENSG00000161992	PRR35	proline rich 35
chr16	87663377	87663468	92	*	92	5	0.718902	0.179863	0.53904	10.6131	Intron	57338	26884	ENSG00000154118	JPH3	junctophilin 3
chr16	53444985	53445041	57	*	57	6	0.900235	0.412384	0.487851	10.6089	Intergenic	5934	-23310	ENSG00000103479	RBL2	RB transcriptional corepressor like 2
chr16	18077393	18077447	55	*	55	5	0.652202	0.150684	0.501518	10.4444	Intergenic	100422836	418681	ENSG00000266291	MIR3180-3	microRNA 3180-3
chr16	70780092	70780149	58	*	58	5	0.520925	0.763836	-0.242912	-10.4106	Promoter	55697	-1551	ENSG00000103043	VAC14	VAC14 component of PIKFYVE complex
chr16	34432295	34432390	96	*	96	5	0.409841	0.817323	-0.407482	-10.2987	Intergenic	606551	-27533	#N/A	UBE2MP1	ubiquitin conjugating enzyme E2 M pseudogene 1
chr16	86414562	86414634	73	*	73	7	0.493916	0.185759	0.308157	10.279	Intergenic	732275	-35277	ENSG00000168367	LINC00917	long intergenic non-protein coding RNA 917
chr16	29204372	29204442	71	*	71	5	0.505155	0.769545	-0.264391	-9.9823	Intron	440352	-98386	#N/A	SNX29P2	sorting nexin 29 pseudogene 2
chr16	85165205	85165259	55	*	55	5	0.836426	0.328326	0.5081	9.92206	Intergenic	400548	-5497	ENSG00000278214	LINC02139	long intergenic non-protein coding RNA 2139
chr16	83356313	83357690	1378	*	1378	4	0.618265	0.280682	0.337584	9.88578	Intron	100422853	-184261	ENSG00000263785	MIR3182	microRNA 3182
chr16	29250333	29250413	81	*	81	4	0.768465	0.242618	0.525847	9.854	Intron	440352	-52415	#N/A	SNX29P2	sorting nexin 29 pseudogene 2
chr16	70726769	70726852	84	*	84	5	0.157294	0.845679	-0.688385	-9.81331	Exon	92154	-6815	ENSG00000132613	MTSS2	MTSS I-BAR domain containing 2
chr16	15546953	15547015	63	*	63	7	0.306517	0.589982	-0.283464	-9.80423	Intron	89927	18628	ENSG00000166780	BMERB1	bMERB domain containing 1
chr16	88825946	88825997	52	*	52	5	0.425852	0.182166	0.243686	9.69105	Intron	9780	-23130	ENSG00000103335	PIEZO1	piezo type mechanosensitive ion channel component 1
chr16	65115210	65115268	59	*	59	4	0.920586	0.383168	0.537418	9.5774	Intron	1009	-9047	ENSG00000140937	CDH11	cadherin 11
chr16	68148711	68148765	55	*	55	4	0.81309	0.243109	0.569981	9.27849	Intron	4775	26107	ENSG00000072736	NFATC3	nuclear factor of activated T cells 3
chr16	86326276	86326340	65	*	65	5	0.208257	0.536514	-0.328258	-9.19017	Exon	146513	6239	ENSG00000268532	LINC02135	long intergenic non-protein coding RNA 2135
chr16	74745965	74746023	59	*	59	9	0.806339	0.550975	0.255364	9.16372	Downstream	79152	4981	ENSG00000103089	FA2H	fatty acid 2-hydroxylase
chr16	75125078	75125150	73	*	73	5	0.49409	0.772523	-0.278433	-9.15984	Intron	197257	25520	ENSG00000166816	LDHD	lactate dehydrogenase D
chr16	12205349	12205408	60	*	60	4	0.926086	0.337063	0.589023	8.95739	Intron	92017	50682	ENSG00000048471	SNX29	sorting nexin 29
chr16	27450075	27453728	3654	*	3654	7	0.71106	0.388888	0.322172	8.90622	Intron	283888	10986	ENSG00000259954	IL21R-AS1	IL21R antisense RNA 1
chr16	5118348	5118442	95	*	95	5	0.650535	0.340669	0.309866	8.88803	Promoter	146556	-2202	ENSG00000153446	C16orf89	chromosome 16 open reading frame 89
chr16	85158293	85159816	1524	*	1524	6	0.447844	0.762146	-0.314302	-8.88555	Intergenic	400548	-10940	ENSG00000278214	LINC02139	long intergenic non-protein coding RNA 2139
chr16	75257284	75258830	1547	*	1547	5	0.601116	0.145491	0.455624	8.74228	UTR	1504	4400	ENSG00000168925	CTRB1	chymotrypsinogen B1
chr16	33950727	33951615	889	*	889	5	0.266207	0.602547	-0.336339	-8.56308	Intergenic	649159	10888	#N/A	LINC00273	long intergenic non-protein coding RNA 273
chr16	22300623	22300677	55	*	55	9	0.283859	0.567877	-0.284019	-8.536	Intergenic	55718	-8019	ENSG00000058600	POLR3E	RNA polymerase III subunit E
chr16	9862696	9862766	71	*	71	8	0.634387	0.427143	0.207244	8.39028	Exon	2903	201886	ENSG00000183454	GRIN2A	glutamate ionotropic receptor NMDA type subunit 2A
chr16	54367126	54367180	55	*	55	7	0.58931	0.839755	-0.250445	-8.11517	Intergenic	79191	-46748	ENSG00000177508	IRX3	iroquois homeobox 3
chr16	49474268	49474343	76	*	76	4	0.752513	0.308421	0.444092	8.11445	Intergenic	123970	66460	ENSG00000166152	C16orf78	chromosome 16 open reading frame 78
chr16	50570284	50572675	2392	*	2392	5	0.632705	0.498423	0.134282	8.10419	Intergenic	85407	-9566	ENSG00000140807	NKD1	NKD inhibitor of WNT signaling pathway 1
chr16	28485835	28485896	62	*	62	8	0.525051	0.752413	-0.227362	-7.98232	Intron	1201	14811	ENSG00000188603	CLN3	CLN3 lysosomal/endosomal transmembrane protein, battenin
chr16	87398200	87398289	90	*	90	7	0.548199	0.672746	-0.124548	-7.91553	Intron	79791	-3639	ENSG00000103264	FBXO31	F-box protein 31
chr16	19053853	19053923	71	*	71	5	0.762927	0.110684	0.652242	7.85189	Intron	10229	-24994	ENSG00000167186	COQ7	coenzyme Q7, hydroxylase
chr16	291837	291892	56	*	56	5	0.76859	0.633969	0.134621	7.80375	Intron	83986	7036	ENSG00000167930	FAM234A	family with sequence similarity 234 member A
chr16	16251531	16251616	86	*	86	9	0.490707	0.320849	0.169859	7.76093	Exon	4363	42908	ENSG00000103222	ABCC1	ATP binding cassette subfamily C member 1
chr16	57023916	57025793	1878	*	1878	4	0.363641	0.698782	-0.335141	-7.73735	Promoter	84166	457	ENSG00000140853	NLRC5	NLR family CARD domain containing 5
chr16	47241197	47241247	51	*	51	5	0.274273	0.68267	-0.408397	-7.52282	Intron	81831	-63261	ENSG00000171208	NETO2	neuropilin and tolloid like 2
chr16	84267636	84267700	65	*	65	4	0.157294	0.839191	-0.681897	-7.4918	Intron	93107	5656	ENSG00000168418	KCNG4	potassium voltage-gated channel modifier subfamily G member 4
chr16	12225993	12226048	56	*	56	4	0.333068	0.915836	-0.582767	-7.45253	Intron	92017	71326	ENSG00000048471	SNX29	sorting nexin 29
chr16	90115533	90115587	55	*	55	5	0.544999	0.791295	-0.246296	-7.43673	Promoter	100130015	-1342	ENSG00000222019	URAHP	urate (hydroxyiso-) hydrolase, pseudogene
chr16	1183125	1183208	84	*	84	7	0.33274	0.221964	0.110776	7.30938	Intergenic	8912	-20033	ENSG00000196557	CACNA1H	calcium voltage-gated channel subunit alpha1 H
chr16	799059	799112	54	*	54	5	0.326465	0.618345	-0.29188	-7.28496	Intergenic	64428	-8062	ENSG00000103245	CIAO3	cytosolic iron-sulfur assembly component 3
chr16	86503175	86503242	68	*	68	9	0.781398	0.435501	0.345897	7.10326	Intergenic	400550	39224	ENSG00000268388	FENDRR	FOXF1 adjacent non-coding developmental regulatory RNA
chr16	7867799	7870061	2263	*	2263	4	0.67469	0.27685	0.39784	6.99433	Intergenic	54715	485048	ENSG00000078328	RBFOX1	RNA binding fox-1 homolog 1
chr16	24629296	24629379	84	*	84	10	0.572024	0.32301	0.249015	6.92094	Intergenic	5930	63498	ENSG00000122257	RBBP6	RB binding protein 6, ubiquitin ligase
chr16	73329046	73329109	64	*	64	7	0.379416	0.708602	-0.329186	-6.88709	Intergenic	100506172	-91595	ENSG00000258779	LINC01568	long intergenic non-protein coding RNA 1568
chr16	81497121	81497179	59	*	59	7	0.412816	0.871309	-0.458493	-6.64737	Intron	80790	18346	ENSG00000153815	CMIP	c-Maf inducing protein
chr16	87983063	87983162	100	*	100	7	0.547146	0.247386	0.29976	6.54546	Promoter	54971	-1076	ENSG00000172530	BANP	BTG3 associated nuclear protein
chr16	50745778	50745873	96	*	96	9	0.642749	0.419481	0.223268	6.5094	Promoter	64127	-232	ENSG00000167207	NOD2	nucleotide binding oligomerization domain containing 2
chr16	51802596	51802656	61	*	61	7	0.411393	0.575779	-0.164386	-6.4032	Intergenic	388276	305191	ENSG00000261190	C16orf97	chromosome 16 open reading frame 97
chr16	21708885	21708977	93	*	93	4	0.536108	0.719537	-0.183429	-6.37419	Intron	146183	-7307	ENSG00000155719	OTOA	otoancorin
chr16	2911354	2911421	68	*	68	7	0.642017	0.297912	0.344105	6.14604	Intergenic	64063	-3183	ENSG00000005001	PRSS22	serine protease 22
chr16	18043184	18043245	62	*	62	4	0.41027	0.802706	-0.392437	-5.91143	Intergenic	100422836	452883	ENSG00000266291	MIR3180-3	microRNA 3180-3
chr16	75884561	75884643	83	*	83	5	0.52558	0.110959	0.41462	5.84102	Intergenic	3735	-202020	ENSG00000065427	KARS1	lysyl-tRNA synthetase 1
chr16	89679130	89679219	90	*	90	4	0.8098	0.590802	0.218998	5.68781	Promoter	1800	-497	ENSG00000015413	DPEP1	dipeptidase 1
chr16	32354423	32354484	62	*	62	4	0.839606	0.327136	0.512471	5.63968	Intergenic	390705	-53121	#N/A	LOC390705	protein phosphatase 2 regulatory subunit B'', beta pseudogene
chr16	5007188	5007280	93	*	93	7	0.380541	0.568293	-0.187752	-5.61245	Promoter	9717	-1038	ENSG00000103184	SEC14L5	SEC14 like lipid binding 5
chr16	48986217	48986417	201	*	201	4	0.353717	0.502566	-0.148849	-5.40324	Intergenic	869	329325	ENSG00000102924	CBLN1	cerebellin 1 precursor
chr16	79048151	79049619	1469	*	1469	5	0.806552	0.689838	0.116714	5.3026	Intron	4094	585003	ENSG00000178573	MAF	MAF bZIP transcription factor
chr16	84059170	84059225	56	*	56	6	0.370402	0.694826	-0.324425	-5.2101	Intron	146167	16537	ENSG00000166558	SLC38A8	solute carrier family 38 member 8
chr16	89682361	89682668	308	*	308	5	0.242866	0.44797	-0.205104	-5.13634	Promoter	1800	2645	ENSG00000015413	DPEP1	dipeptidase 1
chr16	5768766	5768824	59	*	59	4	0.585928	0.365218	0.220711	4.9711	Intergenic	54715	-300308	ENSG00000078328	RBFOX1	RNA binding fox-1 homolog 1
chr16	58728090	58728153	64	*	64	4	0.770907	0.502652	0.268255	4.86043	Intergenic	55238	-9416	ENSG00000103042	SLC38A7	solute carrier family 38 member 7
chr16	54498722	54499040	319	*	319	4	0.444417	0.642389	-0.197972	-4.71338	Intergenic	79191	-178344	ENSG00000177508	IRX3	iroquois homeobox 3
chr16	16892979	16893050	72	*	72	4	0.173181	0.414849	-0.241668	-4.66948	Intergenic	339044	465475	#N/A	PKD1P1	polycystin 1, transient receptor potential channel interacting pseudogene 1
chr16	27161038	27161088	51	*	51	4	0.296324	0.548542	-0.252218	-4.60065	Intergenic	79831	-53719	ENSG00000155666	KDM8	lysine demethylase 8
chr16	2555843	2555904	62	*	62	5	0.725062	0.429547	0.295515	4.56936	Intron	57465	7604	ENSG00000162065	TBC1D24	TBC1 domain family member 24
chr16	21153415	21153469	55	*	55	5	0.492942	0.355909	0.137033	4.35902	Intron	55567	8671	ENSG00000158486	DNAH3	dynein axonemal heavy chain 3
chr16	77247731	77248182	452	*	452	4	0.595223	0.361491	0.233732	4.28305	Promoter	100130958	1559	ENSG00000205078	SYCE1L	synaptonemal complex central element protein 1 like
chr16	85730332	85730400	69	*	69	5	0.382001	0.695352	-0.313351	-4.2455	Intergenic	51659	-7744	ENSG00000131153	GINS2	GINS complex subunit 2
chr16	2247499	2247588	90	*	90	4	0.667692	0.493884	0.173808	4.23305	Promoter	57524	-1034	ENSG00000167971	CASKIN1	CASK interacting protein 1
chr16	12065812	12065896	85	*	85	5	0.569242	0.8346	-0.265358	-4.12162	Intergenic	92017	-4706	ENSG00000048471	SNX29	sorting nexin 29
chr16	83115898	83116204	307	*	307	5	0.484484	0.335076	0.149408	4.01178	Intron	100422853	-425747	ENSG00000263785	MIR3182	microRNA 3182
chr16	47737335	47737414	80	*	80	5	0.597565	0.789056	-0.191491	-3.56797	Intergenic	5257	38152	ENSG00000102893	PHKB	phosphorylase kinase regulatory subunit beta
chr16	10688682	10688776	95	*	95	4	0.507452	0.312518	0.194934	3.5494	Intergenic	2013	-14143	ENSG00000213853	EMP2	epithelial membrane protein 2
chr16	85280624	85280695	72	*	72	5	0.531196	0.263178	0.268018	3.52285	Intergenic	197196	-35869	ENSG00000179219	LINC00311	long intergenic non-protein coding RNA 311
chr16	83306162	83306259	98	*	98	4	0.297348	0.516149	-0.218801	-3.22018	Intron	100422853	-235692	ENSG00000263785	MIR3182	microRNA 3182
chr16	15657250	15657312	63	*	63	7	0.552223	0.681208	-0.128984	-2.93762	Intron	89927	61127	ENSG00000166780	BMERB1	bMERB domain containing 1
chr16	922221	922297	77	*	77	4	0.588817	0.404073	0.184744	2.60004	Intron	64788	-3165	ENSG00000103227	LMF1	lipase maturation factor 1
chr16	22020708	22020812	105	*	105	5	0.535076	0.419064	0.116011	2.33825	Promoter	730094	1252	ENSG00000185716	MOSMO	modulator of smoothened
chr16	34488147	34488236	90	*	90	6	0.607926	0.49831	0.109617	1.99007	Intergenic	606551	-83385	#N/A	UBE2MP1	ubiquitin conjugating enzyme E2 M pseudogene 1
chr16	8375810	8375867	58	*	58	5	0.359953	0.501763	-0.141811	-1.53711	Intergenic	283953	246359	ENSG00000232258	TMEM114	transmembrane protein 114
chr16	84331871	84331948	78	*	78	4	0.538061	0.718865	-0.180804	-1.44725	Intron	58189	3470	ENSG00000103175	WFDC1	WAP four-disulfide core domain 1
chr16	55073655	55074142	488	*	488	4	0.487031	0.604893	-0.117861	-0.82097	Intergenic	10265	107671	ENSG00000176842	IRX5	iroquois homeobox 5
chr17	78997301	78997443	143	*	143	19	0.0898998	0.664829	-0.574929	-41.2145	Intergenic	440465	11076	ENSG00000226137	BAIAP2-DT	BAIAP2 divergent transcript
chr17	18849123	18849255	133	*	133	13	0.17518	0.54249	-0.367311	-35.1505	Intergenic	125206	-4734	ENSG00000154025	SLC5A10	solute carrier family 5 member 10
chr17	31370145	31371842	1698	*	1698	12	0.763688	0.287033	0.476656	33.8293	Intron	124912	50276	ENSG00000141316	SPACA3	sperm acrosome associated 3
chr17	79339006	79339132	127	*	127	23	0.590859	0.417193	0.173666	32.1085	Intergenic	100130370	20028	ENSG00000262223	LOC100130370	uncharacterized LOC100130370
chr17	60214987	60215114	128	*	128	12	0.0931114	0.635781	-0.54267	-29.8098	Intergenic	9969	-72344	ENSG00000108510	MED13	mediator complex subunit 13
chr17	59826371	59826484	114	*	114	13	0.861815	0.368171	0.493644	28.9281	Intron	83990	31882	ENSG00000136492	BRIP1	BRCA1 interacting protein C-terminal helicase 1
chr17	20424193	20424274	82	*	82	10	0.92111	0.327477	0.593633	27.749	Exon	644945	-16382	ENSG00000214822	KRT16P3	keratin 16 pseudogene 3
chr17	15686382	15686474	93	*	93	10	0.0785329	0.839191	-0.760658	-26.5596	Intergenic	4213	-3690	#N/A	MEIS3P1	Meis homeobox 3 pseudogene 1
chr17	19875929	19876066	138	*	138	14	0.470292	0.803381	-0.333089	-25.619	Intron	11216	5103	ENSG00000108599	AKAP10	A-kinase anchoring protein 10
chr17	16569528	16569664	137	*	137	6	0.204444	0.790994	-0.58655	-23.9977	Intergenic	57547	-12361	ENSG00000197566	ZNF624	zinc finger protein 624
chr17	1075766	1075840	75	*	75	11	0.80371	0.310221	0.493488	23.4668	Intron	29	7326	ENSG00000159842	ABR	ABR activator of RhoGEF and GTPase
chr17	28903451	28903542	92	*	92	13	0.663986	0.320497	0.343489	23.1594	Promoter	147172	0	#N/A	LRRC37BP1	leucine rich repeat containing 37B pseudogene 1
chr17	73200665	73200729	65	*	65	12	0.292259	0.606513	-0.314254	-22.766	Promoter	79902	-868	ENSG00000125450	NUP85	nucleoporin 85
chr17	21319272	21319361	90	*	90	15	0.812526	0.298493	0.514033	22.3324	Exon	3768	10824	ENSG00000184185	KCNJ12	potassium inwardly rectifying channel subfamily J member 12
chr17	68305749	68305839	91	*	91	9	0.23137	0.78603	-0.554659	-21.3643	Intergenic	3759	140073	ENSG00000123700	KCNJ2	potassium inwardly rectifying channel subfamily J member 2
chr17	73824343	73824441	99	*	99	10	0.738461	0.461991	0.27647	19.7312	Intron	201294	14563	ENSG00000092929	UNC13D	unc-13 homolog D
chr17	7391776	7391832	57	*	57	9	0.784213	0.307164	0.477049	19.6649	Intron	5430	4078	ENSG00000181222	POLR2A	RNA polymerase II subunit A
chr17	19730194	19730264	71	*	71	8	0.19729	0.896917	-0.699627	-19.3142	Intron	9706	40975	ENSG00000083290	ULK2	unc-51 like autophagy activating kinase 2
chr17	21814725	21814847	123	*	123	16	0.66565	0.326852	0.338798	19.1405	Intergenic	284123	-10523	ENSG00000178130	FAM27E5	family with sequence similarity E5
chr17	32854787	32854851	65	*	65	7	0.509338	0.28283	0.226508	18.9815	Intergenic	400591	51537	ENSG00000197322	C17orf102	chromosome 17 open reading frame 102
chr17	75386360	75386423	64	*	64	7	0.696833	0.147813	0.54902	18.4679	Intron	100422851	6713	ENSG00000264060	MIR4316	microRNA 4316
chr17	44084728	44084809	82	*	82	7	0.092448	0.631423	-0.538975	-18.381	Intron	246744	8112	ENSG00000256762	STH	saitohin
chr17	74402265	74402356	92	*	92	7	0.879603	0.337191	0.542412	17.8839	Intron	63893	-6263	ENSG00000175931	UBE2O	ubiquitin conjugating enzyme E2 O
chr17	79496897	79496981	85	*	85	15	0.657425	0.311761	0.345664	17.8101	Promoter	25794	1480	ENSG00000186765	FSCN2	fascin actin-bundling protein 2, retinal
chr17	3018660	3018753	94	*	94	7	0.843031	0.305251	0.53778	17.7526	Intergenic	8390	12092	ENSG00000183024	OR1G1	olfactory receptor family 1 subfamily G member 1
chr17	46124642	46124726	85	*	85	6	0.84504	0.355697	0.489342	17.4314	Promoter	4779	-960	ENSG00000082641	NFE2L1	nuclear factor, erythroid 2 like 1
chr17	41399218	41399342	125	*	125	9	0.158804	0.579571	-0.420767	-17.3679	Intergenic	100874261	-18156	ENSG00000236383	CCDC200	coiled-coil domain containing 200
chr17	17880923	17880978	56	*	56	6	0.890452	0.300878	0.589574	17.2983	Exon	83450	4796	ENSG00000171962	DRC3	dynein regulatory complex subunit 3
chr17	27634432	27634493	62	*	62	11	0.297577	0.68218	-0.384603	-17.079	Intergenic	57532	-13266	ENSG00000108256	NUFIP2	nuclear FMR1 interacting protein 2
chr17	70156756	70156845	90	*	90	9	0.727186	0.343082	0.384104	16.6851	Intergenic	6662	39595	ENSG00000125398	SOX9	SRY-box transcription factor 9
chr17	13153601	13153675	75	*	75	9	0.591061	0.231896	0.359165	16.6206	Intergenic	60528	-232220	ENSG00000006744	ELAC2	elaC ribonuclease Z 2
chr17	48653050	48653144	95	*	95	8	0.236586	0.44318	-0.206594	-16.1067	Exon	8913	6819	ENSG00000006283	CACNA1G	calcium voltage-gated channel subunit alpha1 G
chr17	34765632	34765694	63	*	63	8	0.386264	0.68837	-0.302106	-15.6926	Intron	729877	-8582	ENSG00000274226	TBC1D3H	TBC1 domain family member 3H
chr17	69260338	69260464	127	*	127	11	0.425443	0.714717	-0.289274	-15.6641	Intergenic	6662	-856697	ENSG00000125398	SOX9	SRY-box transcription factor 9
chr17	75593614	75593694	81	*	81	9	0.762639	0.304209	0.458431	15.5718	Intergenic	100507351	50591	#N/A	LOC100507351	uncharacterized LOC100507351
chr17	36625786	36625867	82	*	82	9	0.90906	0.244044	0.665016	15.2222	Exon	57636	3378	ENSG00000275832	ARHGAP23	Rho GTPase activating protein 23
chr17	79939637	79939730	94	*	94	11	0.236287	0.402918	-0.166631	-15.1545	Intron	79058	3575	ENSG00000169696	ASPSCR1	ASPSCR1 tether for SLC2A4, UBX domain containing
chr17	63109545	63109599	55	*	55	6	0.278137	0.83852	-0.560382	-15.152	Intergenic	8787	-23857	ENSG00000108370	RGS9	regulator of G protein signaling 9
chr17	71308744	71312279	3536	*	3536	10	0.814903	0.379874	0.435028	15.1206	Promoter	23580	-601	ENSG00000179604	CDC42EP4	CDC42 effector protein 4
chr17	12837386	12837454	69	*	69	9	0.62725	0.293735	0.333515	14.8795	Intron	9912	-9932	ENSG00000006740	ARHGAP44	Rho GTPase activating protein 44
chr17	18652573	18652678	106	*	106	10	0.419397	0.748806	-0.329409	-14.8071	Intron	10517	5247	ENSG00000171931	FBXW10	F-box and WD repeat domain containing 10
chr17	75921516	75921591	76	*	76	7	0.151085	0.474823	-0.323738	-14.7365	Intergenic	400624	-41347	ENSG00000204283	LINC01973	long intergenic non-protein coding RNA 1973
chr17	21270507	21270559	53	*	53	7	0.648088	0.230059	0.418029	14.6917	Intergenic	3768	-9140	ENSG00000184185	KCNJ12	potassium inwardly rectifying channel subfamily J member 12
chr17	63223423	63223482	60	*	60	9	0.771452	0.453565	0.317887	14.6069	Exon	8787	38601	ENSG00000108370	RGS9	regulator of G protein signaling 9
chr17	38092531	38092616	86	*	86	7	0.829382	0.411456	0.417927	14.5448	Intergenic	100505591	-5111	ENSG00000204913	LRRC3C	leucine rich repeat containing 3C
chr17	7560078	7560226	149	*	149	8	0.396381	0.814261	-0.41788	-14.3548	UTR	482	5824	ENSG00000129244	ATP1B2	ATPase Na+/K+ transporting subunit beta 2
chr17	17806663	17806719	57	*	57	10	0.760223	0.38584	0.374383	13.9755	Intron	6720	-66338	ENSG00000072310	SREBF1	sterol regulatory element binding transcription factor 1
chr17	1959620	1959686	67	*	67	7	0.642368	0.39808	0.244288	13.943	Promoter	3090	16	ENSG00000177374	HIC1	HIC ZBTB transcriptional repressor 1
chr17	55950997	55951074	78	*	78	11	0.440382	0.754913	-0.314531	-13.5907	Exon	51649	-23564	ENSG00000181610	MRPS23	mitochondrial ribosomal protein S23
chr17	35038060	35038194	135	*	135	12	0.492459	0.70654	-0.214081	-13.5292	Intergenic	79922	79669	ENSG00000278619	MRM1	mitochondrial rRNA methyltransferase 1
chr17	45812354	45812428	75	*	75	5	0.805177	0.253988	0.551189	13.3583	Promoter	30009	1744	ENSG00000073861	TBX21	T-box transcription factor 21
chr17	1694534	1694586	53	*	53	6	0.241126	0.710198	-0.469072	-13.2323	Intron	114826	9732	ENSG00000186532	SMYD4	SET and MYND domain containing 4
chr17	80628093	80628154	62	*	62	9	0.586488	0.804894	-0.218406	-13.2213	Intron	56270	-21682	ENSG00000141580	WDR45B	WD repeat domain 45B
chr17	41983526	41983576	51	*	51	4	0.79999	0.0864067	0.713583	13.0824	Promoter	4355	1537	ENSG00000108852	MPP2	membrane palmitoylated protein 2
chr17	77835649	77835719	71	*	71	6	0.643062	0.112673	0.530389	12.9609	Intergenic	8535	-22436	ENSG00000141582	CBX4	chromobox 4
chr17	80551666	80551723	58	*	58	7	0.245292	0.703387	-0.458096	-12.8683	Promoter	3607	368	ENSG00000141568	FOXK2	forkhead box K2
chr17	6609002	6609065	64	*	64	5	0.944904	0.381896	0.563007	12.76	Promoter	284111	-126	ENSG00000141485	SLC13A5	solute carrier family 13 member 5
chr17	33475694	33478157	2464	*	2464	10	0.574599	0.298863	0.275736	12.6678	Promoter	146862	411	ENSG00000141161	UNC45B	unc-45 myosin chaperone B
chr17	33218318	33218382	65	*	65	5	0.359726	0.765071	-0.405345	-12.558	Intergenic	10693	70146	ENSG00000132141	CCT6B	chaperonin containing TCP1 subunit 6B
chr17	774623	774679	57	*	57	5	0.87678	0.424734	0.452045	12.5145	Intron	64359	-7272	ENSG00000167693	NXN	nucleoredoxin
chr17	75688102	75688200	99	*	99	9	0.79485	0.50973	0.285119	12.3376	Intergenic	100507351	145079	#N/A	LOC100507351	uncharacterized LOC100507351
chr17	81045287	81045343	57	*	57	5	0.685006	0.871931	-0.186925	-12.0237	Intron	284207	3338	ENSG00000176845	METRNL	meteorin like, glial cell differentiation regulator
chr17	44245651	44245749	99	*	99	4	0.292412	0.629959	-0.337547	-11.9828	Intron	284058	24417	ENSG00000120071	KANSL1	KAT8 regulatory NSL complex subunit 1
chr17	18677977	18678063	87	*	87	6	0.223329	0.743098	-0.51977	-11.9822	Intron	51030	-6519	ENSG00000171928	TVP23B	trans-golgi network vesicle protein 23 homolog B
chr17	9967418	9967513	96	*	96	6	0.156789	0.60568	-0.448891	-11.9292	Intron	8522	-27354	ENSG00000007237	GAS7	growth arrest specific 7
chr17	63454385	63454485	101	*	101	4	0.788336	0.182171	0.606165	11.8528	Intergenic	8313	100369	ENSG00000168646	AXIN2	axin 2
chr17	8368426	8369309	884	*	884	4	0.881362	0.147493	0.733869	11.7881	Exon	81565	29256	ENSG00000166579	NDEL1	nudE neurodevelopment protein 1 like 1
chr17	80338601	80338659	59	*	59	8	0.638768	0.180664	0.458104	11.7604	Intergenic	2837	6400	ENSG00000181408	UTS2R	urotensin 2 receptor
chr17	30044744	30044814	71	*	71	9	0.521604	0.884611	-0.363007	-11.605	Intergenic	55352	141512	ENSG00000172301	COPRS	coordinator of PRMT5 and differentiation stimulator
chr17	28862368	28862427	60	*	60	4	0.536472	0.901935	-0.365463	-11.4523	Intergenic	26083	-23615	ENSG00000266733	TBC1D29P	TBC1 domain family member 29, pseudogene
chr17	1907429	1907519	91	*	91	11	0.843223	0.473074	0.370149	11.3521	Intron	146760	20659	ENSG00000185924	RTN4RL1	reticulon 4 receptor like 1
chr17	77126588	77126687	100	*	100	4	0.683991	0.123409	0.560581	11.2213	Intron	64772	50299	ENSG00000167280	ENGASE	endo-beta-N-acetylglucosaminidase
chr17	81043894	81045188	1295	*	1295	5	0.474589	0.905077	-0.430488	-10.9755	Promoter	284207	1945	ENSG00000176845	METRNL	meteorin like, glial cell differentiation regulator
chr17	79371800	79371902	103	*	103	7	0.490808	0.339893	0.150915	10.8446	Promoter	57597	-1638	ENSG00000266074	BAHCC1	BAH domain and coiled-coil containing 1
chr17	79431842	79432865	1024	*	1024	13	0.715738	0.55368	0.162058	10.8396	UTR	100422944	-13628	ENSG00000266189	MIR3186	microRNA 3186
chr17	36394193	36394290	98	*	98	5	0.883592	0.350761	0.53283	10.6915	Intron	440434	-19016	ENSG00000274487	NPEPPSP1	NPEPPS pseudogene 1
chr17	5962693	5962743	51	*	51	5	0.340011	0.539607	-0.199596	-10.6902	Intergenic	23302	-9683	ENSG00000179314	WSCD1	WSC domain containing 1
chr17	72323536	72324281	746	*	746	4	0.880284	0.161647	0.718637	10.6493	Promoter	124602	1185	ENSG00000196169	KIF19	kinesin family member 19
chr17	76330389	76330468	80	*	80	5	0.352629	0.848552	-0.495924	-10.4265	Intergenic	9021	25690	ENSG00000184557	SOCS3	suppressor of cytokine signaling 3
chr17	44101620	44101689	70	*	70	4	0.845094	0.101654	0.74344	10.126	UTR	284058	17591	ENSG00000120071	KANSL1	KAT8 regulatory NSL complex subunit 1
chr17	66336616	66336718	103	*	103	6	0.799182	0.387655	0.411527	9.99692	Intron	22901	48980	ENSG00000141337	ARSG	arylsulfatase G
chr17	10703669	10704072	404	*	404	4	0.413624	0.854947	-0.441323	-9.98752	Intron	100289255	3344	ENSG00000263429	TMEM238L	transmembrane protein 238 like
chr17	5774922	5774994	73	*	73	5	0.800075	0.484419	0.315655	9.84762	Intron	339166	99368	ENSG00000284837	LOC339166	uncharacterized LOC339166
chr17	74895312	74895367	56	*	56	5	0.691755	0.237255	0.4545	9.76205	Intron	146664	26583	ENSG00000167889	MGAT5B	alpha-1,6-mannosylglycoprotein 6-beta-N-acetylglucosaminyltransferase B
chr17	66017060	66017113	54	*	54	4	0.422403	0.874014	-0.451611	-9.50154	Intergenic	3838	-14735	ENSG00000182481	KPNA2	karyopherin subunit alpha 2
chr17	47584282	47584345	64	*	64	9	0.539202	0.196952	0.34225	9.45042	Intron	4804	11627	ENSG00000064300	NGFR	nerve growth factor receptor
chr17	76267802	76267873	72	*	72	5	0.429281	0.764553	-0.335271	-9.28027	Exon	100996291	6700	ENSG00000204277	LINC01993	long intergenic non-protein coding RNA 1993
chr17	6407803	6407994	192	*	192	4	0.832617	0.301838	0.530779	9.12364	Intron	83394	-31267	ENSG00000091622	PITPNM3	PITPNM family member 3
chr17	4177653	4177743	91	*	91	6	0.289811	0.802531	-0.51272	-9.10896	Intron	51479	-10379	ENSG00000185722	ANKFY1	ankyrin repeat and FYVE domain containing 1
chr17	10286117	10286175	59	*	59	7	0.442142	0.839191	-0.39705	-9.06872	Intergenic	8735	-9795	ENSG00000006788	MYH13	myosin heavy chain 13
chr17	31932227	31932306	80	*	80	6	0.225218	0.50155	-0.276332	-9.00324	Intron	100506677	-71448	ENSG00000265544	AA06	uncharacterized LOC100506677
chr17	10070464	10070532	69	*	69	4	0.327872	0.939472	-0.6116	-8.94798	Intron	8522	31336	ENSG00000007237	GAS7	growth arrest specific 7
chr17	8578144	8578220	77	*	77	5	0.337933	0.79556	-0.457627	-8.89133	Intergenic	4628	-44065	ENSG00000133026	MYH10	myosin heavy chain 10
chr17	41889055	41889122	68	*	68	4	0.302547	0.73495	-0.432403	-8.88588	Intron	4356	20488	ENSG00000161647	MPP3	membrane palmitoylated protein 3
chr17	30251274	30251343	70	*	70	5	0.288285	0.841786	-0.553501	-8.861	Intergenic	23512	-12701	ENSG00000178691	SUZ12	SUZ12 polycomb repressive complex 2 subunit
chr17	27045302	27045353	52	*	52	4	0.157294	0.795539	-0.638245	-8.79166	Promoter	83871	-16	ENSG00000109113	RAB34	RAB34, member RAS oncogene family
chr17	6412199	6412726	528	*	528	5	0.193278	0.522483	-0.329205	-8.75596	Intron	83394	-35663	ENSG00000091622	PITPNM3	PITPNM family member 3
chr17	16843020	16843070	51	*	51	5	0.750567	0.266211	0.484356	8.59373	Exon	23495	32332	ENSG00000240505	TNFRSF13B	TNF receptor superfamily member 13B
chr17	41697604	41697661	58	*	58	5	0.200818	0.501258	-0.30044	-8.50657	Intergenic	4222	41270	ENSG00000005102	MEOX1	mesenchyme homeobox 1
chr17	58403640	58403716	77	*	77	6	0.123245	0.640381	-0.517136	-8.38214	Intron	84669	65870	ENSG00000170832	USP32	ubiquitin specific peptidase 32
chr17	71711343	71711440	98	*	98	6	0.240019	0.573928	-0.33391	-8.34432	Intergenic	54549	-71116	ENSG00000069188	SDK2	sidekick cell adhesion molecule 2
chr17	77872099	77872185	87	*	87	4	0.634832	0.121779	0.513053	8.23236	Intergenic	125058	52471	ENSG00000167291	TBC1D16	TBC1 domain family member 16
chr17	45612427	45612477	51	*	51	4	0.849341	0.304209	0.545132	8.21325	Intron	9520	3983	ENSG00000141279	NPEPPS	aminopeptidase puromycin sensitive
chr17	77427418	77427489	72	*	72	5	0.826777	0.448233	0.378544	8.20914	Intron	146713	-7216	ENSG00000167281	RBFOX3	RNA binding fox-1 homolog 3
chr17	147235	147288	54	*	54	7	0.306063	0.667699	-0.361636	-8.05455	Intron	9501	30082	ENSG00000181031	RPH3AL	rabphilin 3A like (without C2 domains)
chr17	16445445	16445533	89	*	89	5	0.364227	0.816556	-0.452329	-7.7906	Intergenic	57336	26950	ENSG00000141040	ZNF287	zinc finger protein 287
chr17	76501598	76501653	56	*	56	5	0.135988	0.435061	-0.299073	-7.58135	Intron	100996295	20606	#N/A	DNAH17-AS1	DNAH17 antisense RNA 1
chr17	43179728	43179797	70	*	70	4	0.185745	0.68998	-0.504234	-7.4241	Promoter	4836	-522	ENSG00000136448	NMT1	N-myristoyltransferase 1
chr17	80882827	80882881	55	*	55	5	0.88197	0.429547	0.452423	7.19659	Exon	6904	-4420	ENSG00000141556	TBCD	tubulin folding cofactor D
chr17	5129904	5129962	59	*	59	4	0.443303	0.912877	-0.469574	-7.03806	Intron	388325	8193	ENSG00000161929	SCIMP	SLP adaptor and CSK interacting membrane protein
chr17	77983884	77983938	55	*	55	4	0.829511	0.324189	0.505322	6.929	Intron	125058	25719	ENSG00000167291	TBC1D16	TBC1 domain family member 16
chr17	63740100	63740160	61	*	61	5	0.725311	0.378425	0.346886	6.82757	Intron	201134	82501	ENSG00000154240	CEP112	centrosomal protein 112
chr17	45814343	45815669	1327	*	1327	7	0.558488	0.3531	0.205387	6.58166	Intron	30009	3733	ENSG00000073861	TBX21	T-box transcription factor 21
chr17	71474414	71474476	63	*	63	5	0.444271	0.615574	-0.171303	-6.54054	Intron	54549	-40453	ENSG00000069188	SDK2	sidekick cell adhesion molecule 2
chr17	68288079	68288141	63	*	63	5	0.3085	0.795467	-0.486967	-6.53264	Intergenic	3759	122403	ENSG00000123700	KCNJ2	potassium inwardly rectifying channel subfamily J member 2
chr17	35723955	35724025	71	*	71	4	0.364924	0.90546	-0.540536	-6.44006	Promoter	31	-1264	ENSG00000278540	ACACA	acetyl-CoA carboxylase alpha
chr17	80103251	80103337	87	*	87	4	0.925709	0.542835	0.382873	6.35821	Intron	284001	6152	ENSG00000176155	CCDC57	coiled-coil domain containing 57
chr17	72522776	72523770	995	*	995	5	0.714185	0.432095	0.28209	6.13696	Intron	124599	3843	ENSG00000178789	CD300LB	CD300 molecule like family member b
chr17	45915401	45915475	75	*	75	4	0.754141	0.237838	0.516302	6.13652	UTR	90507	3224	ENSG00000141295	SCRN2	secernin 2
chr17	12446569	12446624	56	*	56	4	0.669233	0.156451	0.512782	5.93792	Intergenic	284034	-6661	ENSG00000179136	LINC00670	long intergenic non-protein coding RNA 670
chr17	18837933	18837988	56	*	56	4	0.455319	0.724897	-0.269578	-5.70657	Intergenic	5636	6352	ENSG00000141127	PRPSAP2	phosphoribosyl pyrophosphate synthetase associated protein 2
chr17	45094695	45095028	334	*	334	4	0.473803	0.741729	-0.267927	-5.63089	Intron	388394	-38081	ENSG00000179673	RPRML	reprimo like
chr17	73932730	73933321	592	*	592	4	0.203481	0.715847	-0.512366	-5.51964	Promoter	85302	353	ENSG00000188878	FBF1	Fas binding factor 1
chr17	35715218	35715277	60	*	60	5	0.394827	0.220604	0.174223	5.45157	Promoter	31	782	ENSG00000278540	ACACA	acetyl-CoA carboxylase alpha
chr17	63858566	63859564	999	*	999	4	0.884736	0.329512	0.555224	5.35399	Intron	201134	-35905	ENSG00000154240	CEP112	centrosomal protein 112
chr17	4506536	4508234	1699	*	1699	4	0.355973	0.686942	-0.330969	-5.22391	Intron	342527	18702	ENSG00000188176	SMTNL2	smoothelin like 2
chr17	26109068	26109119	52	*	52	7	0.50531	0.732501	-0.227191	-5.18715	Exon	4843	18436	ENSG00000007171	NOS2	nitric oxide synthase 2
chr17	12679665	12679730	66	*	66	7	0.46576	0.648658	-0.182897	-5.07891	Intergenic	9912	-13099	ENSG00000006740	ARHGAP44	Rho GTPase activating protein 44
chr17	11697552	11697615	64	*	64	5	0.389718	0.63569	-0.245972	-4.80802	Intron	1770	-88604	ENSG00000007174	DNAH9	dynein axonemal heavy chain 9
chr17	76369991	76370056	66	*	66	5	0.445566	0.579973	-0.134407	-4.59762	Intergenic	9489	-4679	ENSG00000087157	PGS1	phosphatidylglycerophosphate synthase 1
chr17	66225386	66225446	61	*	61	5	0.430219	0.754501	-0.324282	-4.46516	Intergenic	51321	-18699	ENSG00000196704	AMZ2	archaelysin family metallopeptidase 2
chr17	16773900	16773981	82	*	82	6	0.647868	0.445739	0.202129	4.46172	Intergenic	400578	-37753	#N/A	KRT16P2	keratin 16 pseudogene 2
chr17	5594672	5594738	67	*	67	7	0.533869	0.658232	-0.124363	-4.32177	Intergenic	339166	-80816	ENSG00000284837	LOC339166	uncharacterized LOC339166
chr17	10707317	10707393	77	*	77	4	0.480521	0.276066	0.204455	4.31236	Promoter	100289255	23	ENSG00000263429	TMEM238L	transmembrane protein 238 like
chr17	77902696	77902765	70	*	70	4	0.464627	0.66267	-0.198043	-4.23427	Intergenic	125058	21891	ENSG00000167291	TBC1D16	TBC1 domain family member 16
chr17	74946175	74946280	106	*	106	5	0.457005	0.275766	0.181239	4.17022	UTR	146664	3843	ENSG00000167889	MGAT5B	alpha-1,6-mannosylglycoprotein 6-beta-N-acetylglucosaminyltransferase B
chr17	80648308	80648368	61	*	61	5	0.572745	0.414124	0.158621	4.15352	Intron	10966	6066	ENSG00000141542	RAB40B	RAB40B, member RAS oncogene family
chr17	1191981	1192036	56	*	56	4	0.614172	0.467568	0.146604	4.05686	Intron	286753	9024	ENSG00000184811	TRARG1	trafficking regulator of GLUT4 (SLC2A4) 1
chr17	57709936	57709991	56	*	56	5	0.255549	0.548643	-0.293094	-3.83828	Intron	1213	12886	ENSG00000141367	CLTC	clathrin heavy chain
chr17	29055212	29055289	78	*	78	9	0.550588	0.709905	-0.159317	-3.7247	Intron	440423	-3435	#N/A	SUZ12P1	SUZ12 pseudogene 1
chr17	11281371	11283061	1691	*	1691	4	0.558096	0.310114	0.247982	3.70918	Exon	388336	136631	ENSG00000188803	SHISA6	shisa family member 6
chr17	41829653	41829749	97	*	97	7	0.634594	0.779865	-0.145272	-3.68087	Downstream	50964	6407	ENSG00000167941	SOST	sclerostin
chr17	44089767	44090098	332	*	332	6	0.426058	0.312561	0.113497	-3.67194	Intron	246744	13151	ENSG00000256762	STH	saitohin
chr17	71739633	71740542	910	*	910	6	0.37342	0.521594	-0.148174	-3.44273	Intergenic	400620	-42419	ENSG00000234721	LINC02092	long intergenic non-protein coding RNA 2092
chr17	42890055	42890109	55	*	55	5	0.806336	0.622704	0.183631	3.39445	Intron	10052	-4803	ENSG00000182963	GJC1	gap junction protein gamma 1
chr17	10540180	10540582	403	*	403	7	0.737971	0.840731	-0.10276	-3.25759	Intron	4621	20044	ENSG00000109063	MYH3	myosin heavy chain 3
chr17	71341195	71344505	3311	*	3311	9	0.543283	0.704688	-0.161405	-2.76468	Intron	23580	-33052	ENSG00000179604	CDC42EP4	CDC42 effector protein 4
chr17	78963463	78964684	1222	*	1222	4	0.541699	0.390529	0.15117	2.7168	Promoter	79643	-957	ENSG00000176108	CHMP6	charged multivesicular body protein 6
chr17	45568956	45569008	53	*	53	4	0.505292	0.659902	-0.15461	-2.17004	Promoter	653479	978	#N/A	MRPL45P2	mitochondrial ribosomal protein L45 pseudogene 2
chr17	3834917	3834972	56	*	56	6	0.570303	0.706189	-0.135886	-2.0279	Promoter	489	-1189	ENSG00000074370	ATP2A3	ATPase sarcoplasmic/endoplasmic reticulum Ca2+ transporting 3
chr17	2401655	2403640	1986	*	1986	4	0.617638	0.489796	0.127842	1.46639	Intron	79066	11560	ENSG00000127804	METTL16	methyltransferase like 16
chr17	45775004	45775071	68	*	68	5	0.689932	0.557508	0.132424	-0.18329	Promoter	9755	2374	ENSG00000198933	TBKBP1	TBK1 binding protein 1
chr17_ctg5_hap1	940410	940476	67	*	67	4	0.393955	0.650658	-0.256703	-6.34556	Intron	162540	4808	ENSG00000185294	SPPL2C	signal peptide peptidase like 2C
chr18	844097	844264	168	*	168	26	0.202629	0.541587	-0.338958	-60.9139	Intergenic	7525	-31555	ENSG00000176105	YES1	YES proto-oncogene 1, Src family tyrosine kinase
chr18	77567397	77567489	93	*	93	17	0.457637	0.762344	-0.304707	-49.2727	Intergenic	26251	-56179	ENSG00000178342	KCNG2	potassium voltage-gated channel modifier subfamily G member 2
chr18	70663572	70663664	93	*	93	13	0.337114	0.833413	-0.496299	-36.8996	Intergenic	81832	-128762	ENSG00000166342	NETO1	neuropilin and tolloid like 1
chr18	75767	75894	128	*	128	13	0.683321	0.299584	0.383737	25.0467	Intergenic	727758	-33171	ENSG00000263006	ROCK1P1	Rho associated coiled-coil containing protein kinase 1 pseudogene 1
chr18	55426983	55427046	64	*	64	9	0.173558	0.582142	-0.408585	-24.1471	Intron	5205	43281	ENSG00000081923	ATP8B1	ATPase phospholipid transporting 8B1
chr18	54915485	54916218	734	*	734	13	0.793581	0.345966	0.447615	22.4452	Intergenic	284257	101192	ENSG00000228075	BOD1L2	biorientation of chromosomes in cell division 1 like 2
chr18	35064669	35065108	440	*	440	18	0.146161	0.401451	-0.25529	-21.9846	Intron	56853	80892	ENSG00000101489	CELF4	CUGBP Elav-like family member 4
chr18	74724663	74724726	64	*	64	7	0.801796	0.197912	0.603884	18.8249	Intron	4155	4498	ENSG00000197971	MBP	myelin basic protein
chr18	36648260	36648316	57	*	57	9	0.448869	0.734813	-0.285943	-18.5474	Intergenic	647946	272286	ENSG00000267374	MIR924HG	MIR924 host gene
chr18	2868600	2868686	87	*	87	10	0.918069	0.432794	0.485275	18.1124	Intron	84034	21572	ENSG00000132205	EMILIN2	elastin microfibril interfacer 2
chr18	11328614	11328670	57	*	57	9	0.85363	0.344837	0.508793	16.878	Intergenic	63895	-179853	ENSG00000154864	PIEZO2	piezo type mechanosensitive ion channel component 2
chr18	44249762	44249860	99	*	99	8	0.24682	0.745159	-0.498339	-16.3956	Exon	125336	-12766	ENSG00000167210	LOXHD1	lipoxygenase homology domains 1
chr18	44157752	44157824	73	*	73	11	0.365609	0.735761	-0.370152	-16.3626	Exon	125336	-18482	ENSG00000167210	LOXHD1	lipoxygenase homology domains 1
chr18	75618875	75618950	76	*	76	7	0.209888	0.769778	-0.559889	-15.7752	Intergenic	2587	656867	ENSG00000166573	GALR1	galanin receptor 1
chr18	73234033	73234149	117	*	117	7	0.190134	0.532162	-0.342028	-15.3627	Intergenic	284274	-94444	ENSG00000206026	SMIM21	small integral membrane protein 21
chr18	44551482	44551571	90	*	90	8	0.55692	0.0859762	0.470944	15.1585	Promoter	100506888	-948	ENSG00000183791	ELOA3D	elongin A3 family member D
chr18	77722898	77722952	55	*	55	5	0.331702	0.910499	-0.578798	-14.607	Promoter	440498	-1630	ENSG00000226742	HSBP1L1	heat shock factor binding protein 1 like 1
chr18	5684873	5684952	80	*	80	6	0.845094	0.114832	0.730262	14.5482	Intergenic	23136	-54231	ENSG00000082397	EPB41L3	erythrocyte membrane protein band 4.1 like 3
chr18	42664340	42664401	62	*	62	6	0.613364	0.0638413	0.549523	14.4544	Intergenic	8170	-83572	ENSG00000132874	SLC14A2	solute carrier family 14 member 2
chr18	74631846	74631905	60	*	60	6	0.328162	0.79844	-0.470278	-14.3072	Exon	4155	68007	ENSG00000197971	MBP	myelin basic protein
chr18	7371020	7371144	125	*	125	5	0.815887	0.548246	0.267641	13.8924	Intergenic	339291	139883	ENSG00000206422	LRRC30	leucine rich repeat containing 30
chr18	1755071	1755136	66	*	66	9	0.224569	0.496106	-0.271537	-13.3371	Intergenic	56651	-347890	#N/A	LINC00470	long intergenic non-protein coding RNA 470
chr18	13826448	13826523	76	*	76	8	0.157294	0.753849	-0.596555	-13.1083	Promoter	4161	905	ENSG00000176136	MC5R	melanocortin 5 receptor
chr18	43551874	43551925	52	*	52	6	0.685851	0.326586	0.359265	12.4449	Intergenic	57724	-4569	ENSG00000152223	EPG5	ectopic P-granules autophagy protein 5 homolog
chr18	56152953	56153032	80	*	80	7	0.840632	0.417527	0.423105	12.2713	Intron	100616357	-34569	ENSG00000207778	MIR3591	microRNA 3591
chr18	75988215	75988281	67	*	67	11	0.419958	0.728103	-0.308145	-11.9141	Intergenic	27164	-751994	ENSG00000256463	SALL3	spalt like transcription factor 3
chr18	8458942	8459028	87	*	87	4	0.148024	0.726732	-0.578708	-11.8728	Intergenic	100192426	-91910	ENSG00000266149	LOC100192426	uncharacterized LOC100192426
chr18	60017772	60017849	78	*	78	5	0.407109	0.912307	-0.505198	-11.5569	Intron	8792	-7674	ENSG00000141655	TNFRSF11A	TNF receptor superfamily member 11a
chr18	74252111	74252174	64	*	64	7	0.699692	0.208129	0.491563	11.2335	Intron	284276	11499	ENSG00000266256	LINC00908	long intergenic non-protein coding RNA 908
chr18	74218817	74219408	592	*	592	4	0.1253	0.682228	-0.556928	-11.1082	Intergenic	400658	11340	ENSG00000275763	C18orf65	chromosome 18 open reading frame 65
chr18	56456866	56456929	64	*	64	7	0.355534	0.619288	-0.263754	-10.6513	Intergenic	55205	-73132	ENSG00000074657	ZNF532	zinc finger protein 532
chr18	29665520	29665578	59	*	59	7	0.292327	0.750651	-0.458324	-10.6002	Intergenic	51444	-6240	ENSG00000134758	RNF138	ring finger protein 138
chr18	73842561	73842621	61	*	61	5	0.264445	0.686107	-0.421662	-10.4581	Intron	339298	7608	ENSG00000263547	LOC339298	uncharacterized LOC339298
chr18	77241045	77241102	58	*	58	4	0.784241	0.178183	0.606057	10.1921	Intron	4772	-46017	ENSG00000131196	NFATC1	nuclear factor of activated T cells 1
chr18	19693545	19693650	106	*	106	9	0.228798	0.506585	-0.277788	-9.94111	Intergenic	100128893	55279	ENSG00000266010	GATA6-AS1	GATA6 antisense RNA 1 (head to head)
chr18	19690700	19690767	68	*	68	7	0.528004	0.204411	0.323593	9.908	Intergenic	100128893	58162	ENSG00000266010	GATA6-AS1	GATA6 antisense RNA 1 (head to head)
chr18	29290355	29293824	3470	*	3470	6	0.18201	0.655021	-0.473011	-9.90314	Intergenic	9331	-25669	ENSG00000118276	B4GALT6	beta-1,4-galactosyltransferase 6
chr18	52962193	52962576	384	*	384	4	0.422833	0.778157	-0.355323	-9.57257	Intron	6925	7276	ENSG00000196628	TCF4	transcription factor 4
chr18	39245522	39245600	79	*	79	5	0.332457	0.465981	-0.133523	-9.38574	Intergenic	641516	-144961	ENSG00000267313	KC6	keratoconus gene 6
chr18	12441221	12441827	607	*	607	5	0.128071	0.525256	-0.397185	-9.09598	Intergenic	10650	21033	ENSG00000141391	PRELID3A	PRELI domain containing 3A
chr18	29062612	29066638	4027	*	4027	4	0.46283	0.81266	-0.349829	-8.58475	Intergenic	1830	9470	ENSG00000134757	DSG3	desmoglein 3
chr18	26823032	26823101	70	*	70	7	0.739838	0.410337	0.329501	8.4546	Intergenic	100302131	-1055775	ENSG00000283218	MIR302F	microRNA 302f
chr18	13440309	13440360	52	*	52	5	0.46145	0.842062	-0.380613	-8.33226	Intron	100288122	-12776	ENSG00000267690	LDLRAD4-AS1	LDLRAD4 antisense RNA 1
chr18	11198904	11198964	61	*	61	5	0.772237	0.342378	0.42986	8.29037	Intergenic	63895	-50143	ENSG00000154864	PIEZO2	piezo type mechanosensitive ion channel component 2
chr18	47515265	47520219	4955	*	4955	4	0.346124	0.805822	-0.459698	-7.77441	Exon	4645	-86062	ENSG00000167306	MYO5B	myosin VB
chr18	37966457	37966521	65	*	65	5	0.416911	0.76784	-0.350929	-7.71951	Intergenic	647946	-586175	ENSG00000267374	MIR924HG	MIR924 host gene
chr18	68597531	68597650	120	*	120	14	0.351128	0.515845	-0.164717	-7.69564	Intergenic	9306	616104	ENSG00000170677	SOCS6	suppressor of cytokine signaling 6
chr18	8800065	8800121	57	*	57	7	0.508674	0.839191	-0.330517	-7.60251	Intron	23255	10393	ENSG00000168502	MTCL1	microtubule crosslinking factor 1
chr18	22471324	22471424	101	*	101	4	0.175845	0.565866	-0.390022	-7.13365	Intergenic	729950	263178	ENSG00000265485	LINC01915	long intergenic non-protein coding RNA 1915
chr18	11874982	11875049	68	*	68	5	0.548523	0.280025	0.268498	6.89859	Intron	2774	17545	ENSG00000141404	GNAL	G protein subunit alpha L
chr18	20732552	20732610	59	*	59	5	0.604196	0.942247	-0.338051	-6.82265	Intron	91768	-3179	ENSG00000134508	CABLES1	Cdk5 and Abl enzyme substrate 1
chr18	76716564	76716618	55	*	55	5	0.427804	0.727503	-0.299699	-6.68296	Intergenic	27164	-23657	ENSG00000256463	SALL3	spalt like transcription factor 3
chr18	10975276	10975326	51	*	51	4	0.180656	0.713187	-0.532531	-6.45266	Intron	63895	-84586	ENSG00000154864	PIEZO2	piezo type mechanosensitive ion channel component 2
chr18	14800480	14800545	66	*	66	6	0.412972	0.572688	-0.159716	-6.30038	Intron	100422907	-29620	ENSG00000265499	MIR3156-2	microRNA 3156-2
chr18	76050705	76053772	3068	*	3068	5	0.787161	0.374341	0.41282	5.9801	Intergenic	27164	-686503	ENSG00000256463	SALL3	spalt like transcription factor 3
chr18	61550356	61550407	52	*	52	5	0.157294	0.595593	-0.438298	-5.92838	Intergenic	5055	-4532	ENSG00000197632	SERPINB2	serpin family B member 2
chr18	8795847	8795919	73	*	73	5	0.769071	0.622913	0.146158	5.41262	Intron	23255	6175	ENSG00000168502	MTCL1	microtubule crosslinking factor 1
chr18	8788232	8788302	71	*	71	6	0.700556	0.528545	0.172011	5.11655	Promoter	23255	-1370	ENSG00000168502	MTCL1	microtubule crosslinking factor 1
chr18	74077782	74077840	59	*	59	5	0.53775	0.342727	0.195023	4.86021	Intron	9658	14419	ENSG00000101493	ZNF516	zinc finger protein 516
chr18	31834882	31834943	62	*	62	4	0.644545	0.376055	0.26849	4.01466	Intergenic	8715	-31367	ENSG00000101746	NOL4	nucleolar protein 4
chr18	73764514	73766061	1548	*	1548	4	0.570653	0.326103	0.24455	3.92044	Intergenic	339298	-68892	ENSG00000263547	LOC339298	uncharacterized LOC339298
chr18	76570901	76570958	58	*	58	4	0.707515	0.510906	0.196609	3.44703	Intergenic	27164	-169317	ENSG00000256463	SALL3	spalt like transcription factor 3
chr18	71741	71814	74	*	74	4	0.567909	0.405048	0.162861	2.80684	Intergenic	727758	-37251	ENSG00000263006	ROCK1P1	Rho associated coiled-coil containing protein kinase 1 pseudogene 1
chr18	39725271	39725347	77	*	77	5	0.511595	0.633895	-0.1223	-2.69194	Intergenic	284260	-41286	ENSG00000267586	LINC00907	long intergenic non-protein coding RNA 907
chr18	74251968	74252039	72	*	72	12	0.632858	0.525296	0.107562	-2.35986	Intron	284276	11356	ENSG00000266256	LINC00908	long intergenic non-protein coding RNA 908
chr18	12230827	12231522	696	*	696	4	0.50711	0.648674	-0.141564	-1.7328	Intergenic	1149	-22796	ENSG00000176194	CIDEA	cell death inducing DFFA like effector a
chr18	76124536	76124638	103	*	103	6	0.663147	0.312029	0.351117	0.751666	Intergenic	27164	-615637	ENSG00000256463	SALL3	spalt like transcription factor 3
chr18	71336582	71336712	131	*	131	4	0.497754	0.329521	0.168233	-0.5192	Intergenic	100505817	344406	ENSG00000261780	LINC02582	long intergenic non-protein coding RNA 2582
chr19	12969328	12969383	56	*	56	8	0.925709	0.0822589	0.84345	38.3675	Exon	22983	18068	ENSG00000105613	MAST1	microtubule associated serine/threonine kinase 1
chr19	3643958	3644088	131	*	131	15	0.32238	0.616004	-0.293624	-30.6285	Exon	58509	-17145	ENSG00000105298	CACTIN	cactin, spliceosome C complex subunit
chr19	57352185	57352283	99	*	99	13	0.394849	0.127232	0.267617	26.3122	Promoter	100073347	0	ENSG00000268654	MIMT1	MER1 repeat containing imprinted transcript 1
chr19	1114388	1114457	70	*	70	14	0.228368	0.746374	-0.518006	-25.8958	Exon	2879	9739	ENSG00000167468	GPX4	glutathione peroxidase 4
chr19	39128828	39128948	121	*	121	13	0.799653	0.374374	0.42528	25.7081	Intergenic	81	-9319	ENSG00000130402	ACTN4	actinin alpha 4
chr19	29300649	29300779	131	*	131	11	0.586078	0.290721	0.295358	24.0881	Intergenic	148145	-155259	ENSG00000267339	LINC00906	long intergenic non-protein coding RNA 906
chr19	47377951	47378055	105	*	105	9	0.273829	0.876311	-0.602482	-23.7157	Intergenic	1175	-23748	ENSG00000042753	AP2S1	adaptor related protein complex 2 subunit sigma 1
chr19	1289447	1289552	106	*	106	11	0.153365	0.482153	-0.328788	-23.5447	Intron	1943	3294	ENSG00000099617	EFNA2	ephrin A2
chr19	53286639	53286708	70	*	70	8	0.0511931	0.601391	-0.550197	-22.6277	Intron	162966	3326	ENSG00000189190	ZNF600	zinc finger protein 600
chr19	58399418	58399507	90	*	90	12	0.603902	0.230119	0.373784	20.9568	Promoter	730051	935	ENSG00000204514	ZNF814	zinc finger protein 814
chr19	31119485	31119557	73	*	73	6	0.832156	0.117985	0.714171	20.553	Intergenic	9745	256157	ENSG00000198597	ZNF536	zinc finger protein 536
chr19	19527791	19529611	1821	*	1821	9	0.27938	0.711958	-0.432578	-19.5338	Intron	54815	-8725	ENSG00000167491	GATAD2A	GATA zinc finger domain containing 2A
chr19	5479817	5479870	54	*	54	9	0.810429	0.433365	0.377063	19.4541	Intergenic	148066	24391	ENSG00000105428	ZNRF4	zinc and ring finger 4
chr19	10289569	10289662	94	*	94	11	0.365205	0.640658	-0.275453	-19.3657	Promoter	1786	1543	ENSG00000130816	DNMT1	DNA methyltransferase 1
chr19	3957028	3957102	75	*	75	7	0.852674	0.188375	0.6643	18.3893	Downstream	693222	4408	ENSG00000283928	MIR637	microRNA 637
chr19	19571725	19571805	81	*	81	8	0.823053	0.214279	0.608774	18.3458	Intron	54815	-4349	ENSG00000167491	GATAD2A	GATA zinc finger domain containing 2A
chr19	56465464	56465521	58	*	58	5	0.753906	0.13733	0.616577	18.0921	Intron	126205	6266	ENSG00000179709	NLRP8	NLR family pyrin domain containing 8
chr19	15083554	15083649	96	*	96	11	0.237133	0.715057	-0.477923	-17.7705	Promoter	6511	80	ENSG00000105143	SLC1A6	solute carrier family 1 member 6
chr19	13333016	13333135	120	*	120	11	0.524715	0.309656	0.215058	16.9484	Intron	773	35230	ENSG00000141837	CACNA1A	calcium voltage-gated channel subunit alpha1 A
chr19	55798531	55798614	84	*	84	11	0.744187	0.221389	0.522798	16.7217	Promoter	84446	2997	ENSG00000160469	BRSK1	BR serine/threonine kinase 1
chr19	5758050	5758124	75	*	75	7	0.189695	0.839191	-0.649496	-16.35	Intron	163154	26652	ENSG00000212123	PRR22	proline rich 22
chr19	23435832	23435958	127	*	127	10	0.726806	0.382148	0.344658	16.2538	Promoter	440519	-2660	ENSG00000196081	ZNF724	zinc finger protein 724
chr19	6702473	6702552	80	*	80	8	0.188394	0.708434	-0.52004	-15.5924	Exon	718	18110	ENSG00000125730	C3	complement C3
chr19	10618927	10619206	280	*	280	6	0.43605	0.829741	-0.393691	-15.4961	Intergenic	9817	-4873	ENSG00000079999	KEAP1	kelch like ECH associated protein 1
chr19	47337836	47337915	80	*	80	9	0.37884	0.807776	-0.428937	-15.3357	Intergenic	100170220	-3875	#N/A	SNAR-E	small NF90 (ILF3) associated RNA E
chr19	23142474	23142533	60	*	60	7	0.535282	0.299527	0.235755	15.1387	Intergenic	388523	27672	ENSG00000269067	ZNF728	zinc finger protein 728
chr19	3809466	3809583	118	*	118	7	0.705845	0.438529	0.267316	15.1161	Intron	4145	-7656	ENSG00000007264	MATK	megakaryocyte-associated tyrosine kinase
chr19	32209412	32209487	76	*	76	6	0.748502	0.168886	0.579615	14.9727	Intergenic	100507527	126225	ENSG00000267465	THEG5	testis highly expressed protein 5
chr19	49276068	49276118	51	*	51	7	0.628353	0.358972	0.269381	14.7837	Intergenic	26291	16920	ENSG00000105550	FGF21	fibroblast growth factor 21
chr19	392680	392754	75	*	75	6	0.134993	0.602572	-0.467579	-14.7697	Intergenic	126567	16416	ENSG00000183186	C2CD4C	C2 calcium dependent domain containing 4C
chr19	3813764	3813814	51	*	51	5	0.814483	0.265317	0.549167	14.6411	Intron	4145	-11954	ENSG00000007264	MATK	megakaryocyte-associated tyrosine kinase
chr19	50784857	50784915	59	*	59	5	0.115749	0.877497	-0.761748	-14.5997	Exon	79784	-3106	ENSG00000105357	MYH14	myosin heavy chain 14
chr19	10834054	10834140	87	*	87	5	0.177864	0.847265	-0.669401	-14.3283	Intron	693223	4974	ENSG00000207972	MIR638	microRNA 638
chr19	5221033	5221123	91	*	91	11	0.225836	0.527273	-0.301437	-14.197	Exon	5802	65122	ENSG00000105426	PTPRS	protein tyrosine phosphatase receptor type S
chr19	41326639	41326717	79	*	79	7	0.258742	0.475206	-0.216464	-13.9757	Intergenic	112398	21189	ENSG00000269858	EGLN2	egl-9 family hypoxia inducible factor 2
chr19	30609876	30609938	63	*	63	5	0.117855	0.773208	-0.655353	-13.5375	Intergenic	8725	133775	ENSG00000105176	URI1	URI1 prefoldin like chaperone
chr19	7009573	7009669	97	*	97	6	0.570475	0.160514	0.409961	13.46	Intergenic	497049	-3147	#N/A	FLJ25758	microtubule affinity regulating kinase 1 pseudogene
chr19	11203277	11203361	85	*	85	6	0.0834278	0.713635	-0.630207	-13.287	Promoter	3949	2002	ENSG00000130164	LDLR	low density lipoprotein receptor
chr19	9170364	9170419	56	*	56	6	0.0544722	0.552564	-0.498092	-13.2683	Intergenic	125963	-33502	ENSG00000170929	OR1M1	olfactory receptor family 1 subfamily M member 1
chr19	22694697	22696977	2281	*	2281	6	0.26705	0.759251	-0.492201	-13.0413	Intergenic	440518	-82082	ENSG00000269332	GOLGA2P9	GOLGA2 pseudogene 9
chr19	9979029	9979355	327	*	327	8	0.340045	0.600276	-0.260231	-13.026	Intron	5300	32907	ENSG00000127445	PIN1	peptidylprolyl cis/trans isomerase, NIMA-interacting 1
chr19	13199205	13199265	61	*	61	5	0.378444	0.931029	-0.552585	-13.0107	Intron	4066	14709	ENSG00000104903	LYL1	LYL1 basic helix-loop-helix family member
chr19	1068597	1068661	65	*	65	5	0.860987	0.218261	0.642727	13.0002	Promoter	23526	988	ENSG00000180448	ARHGAP45	Rho GTPase activating protein 45
chr19	10305774	10305835	62	*	62	13	0.154397	0.508078	-0.353681	-12.9733	Promoter	1786	-19	ENSG00000130816	DNMT1	DNA methyltransferase 1
chr19	50825803	50825853	51	*	51	6	0.73907	0.295246	0.443824	12.9408	Promoter	3748	1486	ENSG00000131398	KCNC3	potassium voltage-gated channel subfamily C member 3
chr19	51075433	51075489	57	*	57	7	0.22059	0.646333	-0.425744	-12.9329	Intergenic	94030	-4131	ENSG00000131409	LRRC4B	leucine rich repeat containing 4B
chr19	50730815	50730872	58	*	58	5	0.108319	0.482061	-0.373742	-12.8853	Intron	79784	23930	ENSG00000105357	MYH14	myosin heavy chain 14
chr19	38789357	38789411	55	*	55	7	0.653856	0.35748	0.296376	12.7019	Intergenic	64073	-5393	ENSG00000167644	C19orf33	chromosome 19 open reading frame 33
chr19	5277967	5278038	72	*	72	4	0.853374	0.22959	0.623784	12.5162	Intron	5802	8207	ENSG00000105426	PTPRS	protein tyrosine phosphatase receptor type S
chr19	56565093	56565173	81	*	81	11	0.735715	0.409681	0.326035	12.4878	Exon	126206	54001	ENSG00000171487	NLRP5	NLR family pyrin domain containing 5
chr19	2468663	2468729	67	*	67	5	0.971595	0.466263	0.505333	12.3483	Intergenic	4616	-7394	ENSG00000099860	GADD45B	growth arrest and DNA damage inducible beta
chr19	48376920	48377030	111	*	111	5	0.290294	0.679613	-0.389319	-12.0894	Intron	6822	12624	ENSG00000105398	SULT2A1	sulfotransferase family 2A member 1
chr19	5192428	5192492	65	*	65	4	0.891479	0.362064	0.529415	11.9892	Intron	5802	93753	ENSG00000105426	PTPRS	protein tyrosine phosphatase receptor type S
chr19	2970753	2970839	87	*	87	4	0.875903	0.106829	0.769074	11.9444	Intergenic	79816	-6697	ENSG00000104953	TLE6	TLE family member 6, subcortical maternal complex member
chr19	36708068	36708124	57	*	57	5	0.432082	0.784517	-0.352435	-11.4683	Promoter	147929	-2082	ENSG00000196357	ZNF565	zinc finger protein 565
chr19	14542592	14542667	76	*	76	7	0.257651	0.771174	-0.513523	-11.2874	Promoter	5585	-1499	ENSG00000123143	PKN1	protein kinase N1
chr19	3967748	3969544	1797	*	1797	7	0.299622	0.166964	0.132657	11.2379	Promoter	1613	283	ENSG00000167657	DAPK3	death associated protein kinase 3
chr19	41024568	41024626	59	*	59	5	0.188067	0.625459	-0.437392	-11.1933	Intron	57731	6055	ENSG00000160460	SPTBN4	spectrin beta, non-erythrocytic 4
chr19	23387358	23387448	91	*	91	9	0.844385	0.438257	0.406128	10.5662	Intergenic	440519	45724	ENSG00000196081	ZNF724	zinc finger protein 724
chr19	36046527	36046581	55	*	55	5	0.153227	0.465076	-0.31185	-10.2436	Promoter	495	2168	ENSG00000105675	ATP4A	ATPase H+/K+ transporting subunit alpha
chr19	41808643	41808735	93	*	93	11	0.764716	0.382877	0.381839	10.198	Promoter	11100	345	ENSG00000105323	HNRNPUL1	heterogeneous nuclear ribonucleoprotein U like 1
chr19	17242109	17242171	63	*	63	7	0.863364	0.353345	0.510018	10.0378	Intron	4650	29639	ENSG00000099331	MYO9B	myosin IXB
chr19	39202576	39202660	85	*	85	6	0.709756	0.225196	0.48456	9.99369	Intron	147968	23409	ENSG00000182472	CAPN12	calpain 12
chr19	20329225	20329322	98	*	98	9	0.452155	0.719058	-0.266903	-9.97434	Intergenic	90649	51202	ENSG00000256229	ZNF486	zinc finger protein 486
chr19	13330082	13330152	71	*	71	9	0.362631	0.637313	-0.274682	-9.96243	Intron	773	38213	ENSG00000141837	CACNA1A	calcium voltage-gated channel subunit alpha1 A
chr19	41142522	41142575	54	*	54	5	0.156983	0.582664	-0.425681	-9.87973	Intergenic	8425	22505	ENSG00000090006	LTBP4	latent transforming growth factor beta binding protein 4
chr19	8088130	8088226	97	*	97	5	0.511785	0.122107	0.389678	9.80932	Intergenic	1994	-17601	ENSG00000066044	ELAVL1	ELAV like RNA binding protein 1
chr19	54151129	54151183	55	*	55	5	0.654213	0.178788	0.475425	9.67935	Intergenic	503834	15819	ENSG00000204595	DPRX	divergent-paired related homeobox
chr19	11534616	11534691	76	*	76	9	0.399577	0.194037	0.20554	9.6663	Exon	57139	-4598	ENSG00000205517	RGL3	ral guanine nucleotide dissociation stimulator like 3
chr19	29380291	29380406	116	*	116	4	0.296654	0.685348	-0.388695	-9.65466	Intergenic	148145	-75632	ENSG00000267339	LINC00906	long intergenic non-protein coding RNA 906
chr19	55009779	55009835	57	*	57	5	0.524733	0.268994	0.255739	9.5598	Promoter	3904	679	ENSG00000167618	LAIR2	leukocyte associated immunoglobulin like receptor 2
chr19	13112039	13112091	53	*	53	5	0.265061	0.696426	-0.431365	-9.52627	Intron	4784	5455	ENSG00000008441	NFIX	nuclear factor I X
chr19	4074220	4074319	100	*	100	7	0.647042	0.263261	0.383781	9.48008	Intergenic	51341	-7404	ENSG00000178951	ZBTB7A	zinc finger and BTB domain containing 7A
chr19	48041671	48041724	54	*	54	5	0.551454	0.362406	0.189049	9.45732	Exon	84215	7513	ENSG00000118156	ZNF541	zinc finger protein 541
chr19	13186418	13186472	55	*	55	7	0.352409	0.613506	-0.261097	-9.42723	Exon	4066	27502	ENSG00000104903	LYL1	LYL1 basic helix-loop-helix family member
chr19	15343953	15344003	51	*	51	7	0.244307	0.592174	-0.347867	-9.39732	Promoter	79852	-95	ENSG00000105131	EPHX3	epoxide hydrolase 3
chr19	48335552	48337720	2169	*	2169	4	0.838752	0.275189	0.563563	9.37663	UTR	1406	10453	ENSG00000105392	CRX	cone-rod homeobox
chr19	55593968	55594023	56	*	56	4	0.628745	0.324717	0.304028	9.06238	Promoter	54869	662	ENSG00000131037	EPS8L1	EPS8 like 1
chr19	44171487	44171537	51	*	51	5	0.944128	0.691336	0.252792	9.0306	Promoter	5329	2961	ENSG00000011422	PLAUR	plasminogen activator, urokinase receptor
chr19	47163039	47163096	58	*	58	4	0.875903	0.156451	0.719452	8.8842	Promoter	100506068	-525	ENSG00000245598	DACT3-AS1	DACT3 antisense RNA 1
chr19	447500	447553	54	*	54	7	0.670768	0.397134	0.273635	8.82885	Intron	25759	13443	ENSG00000129946	SHC2	SHC adaptor protein 2
chr19	15433113	15433168	56	*	56	9	0.582303	0.381173	0.20113	8.81158	Intron	23476	9549	ENSG00000141867	BRD4	bromodomain containing 4
chr19	51255661	51255763	103	*	103	4	0.319409	0.627406	-0.307997	-8.78703	Intergenic	2854	-17958	ENSG00000142511	GPR32	G protein-coupled receptor 32
chr19	54466188	54466241	54	*	54	7	0.771129	0.459626	0.311503	8.73732	Promoter	59283	-49	ENSG00000142408	CACNG8	calcium voltage-gated channel auxiliary subunit gamma 8
chr19	16297171	16297270	100	*	100	6	0.436614	0.731282	-0.294668	-8.56871	Promoter	26017	936	ENSG00000105058	FAM32A	family with sequence similarity 32 member A
chr19	11407860	11407935	76	*	76	5	0.543284	0.295641	0.247642	8.43253	Promoter	26526	1036	ENSG00000130167	TSPAN16	tetraspanin 16
chr19	29011369	29011439	71	*	71	5	0.399547	0.917876	-0.518329	-8.43066	Intron	148145	-444599	ENSG00000267339	LINC00906	long intergenic non-protein coding RNA 906
chr19	56551152	56551205	54	*	54	6	0.248454	0.665169	-0.416715	-8.35935	Intron	126206	40060	ENSG00000171487	NLRP5	NLR family pyrin domain containing 5
chr19	11132634	11132686	53	*	53	6	0.92005	0.346064	0.573987	8.17373	Promoter	6597	1377	ENSG00000127616	SMARCA4	SWI/SNF related, matrix associated, actin dependent regulator of chromatin, subfamily a, member 4
chr19	5289580	5289683	104	*	104	4	0.570925	0.352827	0.218098	8.16676	Intron	5802	-3181	ENSG00000105426	PTPRS	protein tyrosine phosphatase receptor type S
chr19	47822377	47822436	60	*	60	7	0.634195	0.33517	0.299025	7.93511	Intron	728	9273	ENSG00000197405	C5AR1	complement C5a receptor 1
chr19	28628482	28630818	2337	*	2337	4	0.735151	0.321677	0.413474	7.73363	Intergenic	148189	-343634	ENSG00000261824	LINC00662	long intergenic non-protein coding RNA 662
chr19	16479974	16480024	51	*	51	5	0.713584	0.41775	0.295833	7.29487	Intron	10365	44323	ENSG00000127528	KLF2	Kruppel like factor 2
chr19	15692626	15692693	68	*	68	4	0.137475	0.590341	-0.452866	-7.21842	Intergenic	11283	-33336	ENSG00000186526	CYP4F8	cytochrome P450 family 4 subfamily F member 8
chr19	10386476	10386528	53	*	53	7	0.746734	0.422545	0.324189	7.18991	Intron	3383	4959	ENSG00000090339	ICAM1	intercellular adhesion molecule 1
chr19	53773117	53773170	54	*	54	5	0.835322	0.406327	0.428994	7.00976	Promoter	317703	-2199	ENSG00000228567	VN1R4	vomeronasal 1 receptor 4
chr19	50400554	50400659	106	*	106	4	0.723536	0.519858	0.203679	6.92701	Promoter	259307	-407	ENSG00000104951	IL4I1	interleukin 4 induced 1
chr19	34756124	34756198	75	*	75	4	0.855869	0.275688	0.580181	6.90075	Promoter	9710	-265	ENSG00000166398	KIAA0355	KIAA0355
chr19	20750328	20750381	54	*	54	5	0.401548	0.825402	-0.423854	-6.6044	Promoter	100129842	-1702	ENSG00000237440	ZNF737	zinc finger protein 737
chr19	18694742	18694818	77	*	77	5	0.677963	0.198173	0.479791	6.58327	Intergenic	55049	-4677	ENSG00000006015	REX1BD	required for excision 1-B domain containing
chr19	50774915	50776034	1120	*	1120	4	0.372238	0.630869	-0.258631	-6.52686	Exon	79784	-5306	ENSG00000105357	MYH14	myosin heavy chain 14
chr19	32630111	32633197	3087	*	3087	4	0.58351	0.295594	0.287916	6.441	Intergenic	22847	-203317	ENSG00000168813	ZNF507	zinc finger protein 507
chr19	246127	246210	84	*	84	9	0.335636	0.508651	-0.173016	-6.37526	Intergenic	399844	-43918	#N/A	LINC01002	long intergenic non-protein coding RNA 1002
chr19	43204586	43204640	55	*	55	7	0.524211	0.786841	-0.26263	-6.34522	Intergenic	5671	40028	ENSG00000221826	PSG3	pregnancy specific beta-1-glycoprotein 3
chr19	39566962	39567019	58	*	58	5	0.828482	0.42587	0.402612	6.31047	Intergenic	390928	-7926	ENSG00000183760	ACP7	acid phosphatase 7, tartrate resistant (putative)
chr19	15488440	15488500	61	*	61	4	0.293568	0.800699	-0.507131	-6.30242	Promoter	10270	2112	ENSG00000105127	AKAP8	A-kinase anchoring protein 8
chr19	40685408	40685494	87	*	87	5	0.40571	0.531695	-0.125985	-6.28836	Intergenic	4294	-12157	ENSG00000130758	MAP3K10	mitogen-activated protein kinase kinase kinase 10
chr19	38006401	38006462	62	*	62	5	0.787634	0.283737	0.503896	6.26598	Intron	390927	8281	ENSG00000188227	ZNF793	zinc finger protein 793
chr19	2282929	2283066	138	*	138	6	0.563351	0.428528	0.134823	6.12939	Promoter	374872	-748	ENSG00000188305	PEAK3	PEAK family member 3
chr19	18597480	18598609	1130	*	1130	4	0.467118	0.898304	-0.431186	-6.00017	Intron	8178	-10735	ENSG00000105656	ELL	elongation factor for RNA polymerase II
chr19	37824782	37824834	53	*	53	4	0.305031	0.820528	-0.515497	-5.84059	Promoter	284459	-746	ENSG00000181666	ZNF875	zinc finger protein 875
chr19	6210550	6210634	85	*	85	7	0.236514	0.723772	-0.487258	-5.78748	UTR	4298	69325	ENSG00000130382	MLLT1	MLLT1 super elongation complex subunit
chr19	18054730	18054785	56	*	56	4	0.937886	0.363495	0.574391	5.62695	UTR	3780	-7326	ENSG00000105642	KCNN1	potassium calcium-activated channel subfamily N member 1
chr19	10251447	10251548	102	*	102	11	0.569995	0.684175	-0.11418	-5.61949	Exon	1786	3882	ENSG00000130816	DNMT1	DNA methyltransferase 1
chr19	8407249	8407306	58	*	58	4	0.308702	0.791126	-0.482423	-5.60553	Promoter	256949	840	ENSG00000186994	KANK3	KN motif and ankyrin repeat domains 3
chr19	46682952	46683030	79	*	79	5	0.547077	0.143156	0.403921	5.27001	Intergenic	93429	-23653	ENSG00000268460	LOC93429	uncharacterized LOC93429
chr19	10072424	10072476	53	*	53	4	0.299651	0.690186	-0.390535	-5.088	Intron	93145	-25354	ENSG00000105088	OLFM2	olfactomedin 2
chr19	7979953	7980051	99	*	99	7	0.221159	0.454841	-0.233682	-4.83776	Promoter	100507588	-981	ENSG00000260001	TGFBR3L	transforming growth factor beta receptor 3 like
chr19	52302519	52302593	75	*	75	13	0.678999	0.41556	0.263439	4.67951	Intron	2359	4108	ENSG00000187474	FPR3	formyl peptide receptor 3
chr19	15905455	15905525	71	*	71	4	0.600231	0.294793	0.305438	4.66551	Promoter	284433	596	ENSG00000172519	OR10H5	olfactory receptor family 10 subfamily H member 5
chr19	59054885	59054943	59	*	59	9	0.496231	0.352728	0.143503	4.56961	Promoter	10155	-893	ENSG00000130726	TRIM28	tripartite motif containing 28
chr19	35628562	35628664	103	*	103	5	0.362175	0.584964	-0.222789	-4.52771	Promoter	5348	-1068	ENSG00000266964	FXYD1	FXYD domain containing ion transport regulator 1
chr19	54387021	54390417	3397	*	3397	4	0.33987	0.577308	-0.237439	-4.44977	Promoter	5582	108	ENSG00000126583	PRKCG	protein kinase C gamma
chr19	391124	391717	594	*	594	5	0.481402	0.330317	0.151084	4.42098	Intergenic	51298	-15111	ENSG00000105549	THEG	theg spermatid protein
chr19	8246646	8246702	57	*	57	5	0.314779	0.592544	-0.277765	-4.35055	Intergenic	79603	-27515	ENSG00000090661	CERS4	ceramide synthase 4
chr19	33059043	33059113	71	*	71	7	0.597565	0.455961	0.141605	4.32719	Intergenic	9141	-12981	ENSG00000105185	PDCD5	programmed cell death 5
chr19	1186559	1186645	87	*	87	4	0.39801	0.550523	-0.152513	-4.23415	Intergenic	22904	-12277	ENSG00000064932	SBNO2	strawberry notch homolog 2
chr19	2606833	2606941	109	*	109	5	0.287653	0.545539	-0.257886	-4.21876	Intron	2788	95805	ENSG00000176533	GNG7	G protein subunit gamma 7
chr19	12870896	12870996	101	*	101	7	0.542546	0.704681	-0.162135	-4.08474	Downstream	54831	7489	ENSG00000039987	BEST2	bestrophin 2
chr19	14149611	14150284	674	*	674	6	0.704294	0.520646	0.183649	3.98774	Intron	9466	7059	ENSG00000104998	IL27RA	interleukin 27 receptor subunit alpha
chr19	916669	916937	269	*	269	4	0.746487	0.581487	0.165	3.91929	Promoter	84634	-405	ENSG00000116014	KISS1R	KISS1 receptor
chr19	10651351	10651401	51	*	51	5	0.607656	0.50071	0.106946	3.73498	Intergenic	84971	-3192	ENSG00000130734	ATG4D	autophagy related 4D cysteine peptidase
chr19	54096110	54096162	53	*	53	4	0.395249	0.617173	-0.221924	-3.66154	Intergenic	284379	10589	ENSG00000268864	LOC284379	solute carrier family 7 member 3 pseudogene
chr19	51052114	51052220	107	*	107	6	0.330176	0.431128	-0.100952	-3.65119	UTR	94030	19082	ENSG00000131409	LRRC4B	leucine rich repeat containing 4B
chr19	33320635	33321517	883	*	883	4	0.674707	0.513037	0.16167	3.63719	UTR	11136	37948	ENSG00000021488	SLC7A9	solute carrier family 7 member 9
chr19	3136347	3136409	63	*	63	5	0.647166	0.501363	0.145803	3.35405	Promoter	2769	156	ENSG00000060558	GNA15	G protein subunit alpha 15
chr19	39635015	39635066	52	*	52	5	0.220894	0.391178	-0.170284	-3.32082	Intron	10298	18595	ENSG00000130669	PAK4	p21 (RAC1) activated kinase 4
chr19	32055964	32056017	54	*	54	5	0.579438	0.782411	-0.202974	-3.28585	Intergenic	100507527	-23078	ENSG00000267465	THEG5	testis highly expressed protein 5
chr19	42520466	42520522	57	*	57	7	0.672814	0.538942	0.133873	3.1431	Intron	478	-22038	ENSG00000105409	ATP1A3	ATPase Na+/K+ transporting subunit alpha 3
chr19	14883784	14883846	63	*	63	5	0.430219	0.590567	-0.160348	-3.07036	Promoter	30817	-475	ENSG00000127507	ADGRE2	adhesion G protein-coupled receptor E2
chr19	42405392	42405448	57	*	57	5	0.665775	0.538313	0.127462	2.77018	Intron	9138	4299	ENSG00000076928	ARHGEF1	Rho guanine nucleotide exchange factor 1
chr19	22878539	22879944	1406	*	1406	4	0.68217	0.487416	0.194753	2.76895	Intergenic	57615	61413	ENSG00000229676	ZNF492	zinc finger protein 492
chr19	55888004	55888086	83	*	83	4	0.29128	0.154378	0.136901	2.60169	Promoter	147744	-118	ENSG00000160472	TMEM190	transmembrane protein 190
chr19	18193516	18193596	81	*	81	5	0.271227	0.429547	-0.15832	-2.58191	Intron	3594	4146	ENSG00000096996	IL12RB1	interleukin 12 receptor subunit beta 1
chr19	39892611	39892672	62	*	62	4	0.730472	0.527208	0.203264	2.43597	Intergenic	7538	-4815	ENSG00000128016	ZFP36	ZFP36 ring finger protein
chr19	3098499	3098559	61	*	61	4	0.816345	0.362645	0.4537	2.29607	Intron	2767	4091	ENSG00000088256	GNA11	G protein subunit alpha 11
chr19	46834903	46834969	67	*	67	5	0.716935	0.524922	0.192013	2.14753	Intron	5536	-15282	ENSG00000011485	PPP5C	protein phosphatase 5 catalytic subunit
chr19	33095056	33095871	816	*	816	4	0.550023	0.747352	-0.197329	-2.11122	Exon	9141	22962	ENSG00000105185	PDCD5	programmed cell death 5
chr19	3588553	3592413	3861	*	3861	5	0.685926	0.529128	0.156798	2.03358	Promoter	126326	2984	ENSG00000179855	GIPC3	GIPC PDZ domain containing family member 3
chr19	4039108	4039218	111	*	111	5	0.753674	0.634569	0.119105	1.50666	Intergenic	51341	26269	ENSG00000178951	ZBTB7A	zinc finger and BTB domain containing 7A
chr19	6858064	6858137	74	*	74	5	0.464585	0.585813	-0.121228	-1.13821	Intergenic	2015	-29423	ENSG00000174837	ADGRE1	adhesion G protein-coupled receptor E1
chr19	33513301	33513414	114	*	114	4	0.591226	0.403558	0.187667	-0.802303	Intron	85415	4763	ENSG00000131941	RHPN2	rhophilin Rho GTPase binding protein 2
chr19	15436600	15436669	70	*	70	4	0.633501	0.406696	0.226804	0.784606	Intron	23476	6048	ENSG00000141867	BRD4	bromodomain containing 4
chr19	18129314	18129378	65	*	65	4	0.571556	0.446963	0.124593	0.426877	Intergenic	27106	10337	ENSG00000105643	ARRDC2	arrestin domain containing 2
chr19	45773365	45773425	61	*	61	5	0.728622	0.545499	0.183123	0.0942729	Intron	57787	5423	ENSG00000007047	MARK4	microtubule affinity regulating kinase 4
chr2	162283792	162284449	658	*	658	24	0.196702	0.702241	-0.505539	-61.6974	Intergenic	10716	9386	ENSG00000136535	TBR1	T-box brain transcription factor 1
chr2	47126302	47126443	142	*	142	18	0.225047	0.433068	-0.208021	-43.3587	Downstream	90411	16564	ENSG00000180398	MCFD2	multiple coagulation factor deficiency 2
chr2	74347702	74347777	76	*	76	13	0.149234	0.810141	-0.660906	-41.3599	Intergenic	388962	27262	ENSG00000163170	BOLA3	bolA family member 3
chr2	263401	263467	67	*	67	11	0.698273	0.0605289	0.637744	38.1954	Promoter	26751	601	ENSG00000035115	SH3YL1	SH3 and SYLF domain containing 1
chr2	119566286	119566354	69	*	69	10	0.843817	0.350689	0.493128	31.7404	Intergenic	2019	39405	ENSG00000163064	EN1	engrailed homeobox 1
chr2	121752036	121752107	72	*	72	6	0.103214	0.929998	-0.826784	-31.4373	Intergenic	2736	197169	ENSG00000074047	GLI2	GLI family zinc finger 2
chr2	58614547	58614665	119	*	119	17	0.151928	0.641988	-0.490059	-29.9988	Intergenic	400955	-133223	ENSG00000233723	LINC01122	long intergenic non-protein coding RNA 1122
chr2	2468524	2468649	126	*	126	9	0.0737717	0.399228	-0.325456	-29.3416	Intergenic	23040	-133479	ENSG00000186487	MYT1L	myelin transcription factor 1 like
chr2	203206663	203206752	90	*	90	15	0.167394	0.42274	-0.255345	-28.9764	Intergenic	659	-34298	ENSG00000204217	BMPR2	bone morphogenetic protein receptor type 2
chr2	63282981	63283097	117	*	117	12	0.691825	0.134557	0.557268	26.7187	Exon	5013	5044	ENSG00000115507	OTX1	orthodenticle homeobox 1
chr2	39676217	39676319	103	*	103	9	0.894688	0.121779	0.772909	26.6854	Intron	728730	11660	ENSG00000231312	MAP4K3-DT	MAP4K3 divergent transcript
chr2	159639588	159639706	119	*	119	9	0.624767	0.139427	0.485341	25.6716	Intergenic	92196	-12123	ENSG00000163331	DAPL1	death associated protein like 1
chr2	129153379	129153448	70	*	70	7	0.219159	0.770977	-0.551818	-25.4852	Intergenic	9394	-77208	ENSG00000136720	HS6ST1	heparan sulfate 6-O-sulfotransferase 1
chr2	183077284	183077362	79	*	79	15	0.93557	0.423004	0.512566	25.4825	Intron	5136	29428	ENSG00000115252	PDE1A	phosphodiesterase 1A
chr2	113777850	113777940	91	*	91	5	0.917241	0.088521	0.82872	25.4722	Downstream	27179	14401	ENSG00000136694	IL36A	interleukin 36 alpha
chr2	153258638	153258712	75	*	75	10	0.220546	0.509243	-0.288697	-25.4674	Intron	114793	66887	ENSG00000157827	FMNL2	formin like 2
chr2	113609795	113610676	882	*	882	8	0.245242	0.836091	-0.590849	-25.4152	Intergenic	3553	-15439	ENSG00000125538	IL1B	interleukin 1 beta
chr2	10497575	10497686	112	*	112	13	0.305499	0.641774	-0.336275	-24.804	Intron	3241	-11118	ENSG00000115756	HPCAL1	hippocalcin like 1
chr2	113929816	113929916	101	*	101	8	0.941574	0.278683	0.662891	23.7274	Promoter	23550	-1644	ENSG00000125637	PSD4	pleckstrin and Sec7 domain containing 4
chr2	209252997	209253087	91	*	91	9	0.639707	0.201677	0.438029	23.422	Intron	5746	-18468	ENSG00000144407	PTH2R	parathyroid hormone 2 receptor
chr2	203206948	203207049	102	*	102	13	0.162602	0.403375	-0.240773	-22.9497	Intergenic	659	-34001	ENSG00000204217	BMPR2	bone morphogenetic protein receptor type 2
chr2	164152502	164152619	118	*	118	12	0.332293	0.799011	-0.466718	-22.7914	Intergenic	55137	439894	ENSG00000182263	FIGN	fidgetin, microtubule severing factor
chr2	241856577	241856711	135	*	135	12	0.601163	0.290884	0.310279	22.1058	Intergenic	79919	-21004	ENSG00000172478	MAB21L4	mab-21 like 4
chr2	105489176	105489236	61	*	61	7	0.406087	0.0487295	0.357357	21.8333	Intergenic	5455	17207	ENSG00000198914	POU3F3	POU class 3 homeobox 3
chr2	108446482	108446537	56	*	56	9	0.882422	0.285782	0.596641	21.618	Intron	285190	3094	ENSG00000196862	RGPD4	RANBP2 like and GRIP domain containing 4
chr2	134391786	134391848	63	*	63	6	0.135947	0.825747	-0.6898	-21.1626	Intergenic	344148	-65755	ENSG00000176771	NCKAP5	NCK associated protein 5
chr2	240291750	240291834	85	*	85	10	0.249331	0.759795	-0.510463	-20.5409	Intron	100616360	-18251	ENSG00000264292	MIR2467	microRNA 2467
chr2	183732052	183732112	61	*	61	9	0.100971	0.684082	-0.583111	-19.5779	Promoter	2487	-554	ENSG00000162998	FRZB	frizzled related protein
chr2	193417172	193417264	93	*	93	6	0.759501	0.181287	0.578214	19.2122	Intergenic	64002	-197307	ENSG00000227418	PCGEM1	PCGEM1 prostate-specific transcript
chr2	99933440	99933498	59	*	59	11	0.251469	0.670254	-0.418785	-19.1065	Intron	129530	-12222	ENSG00000144214	LYG1	lysozyme g1
chr2	12968005	12968095	91	*	91	8	0.281434	0.626632	-0.345198	-19.0003	Intergenic	100422986	90512	ENSG00000264370	MIR3125	microRNA 3125
chr2	241975629	241975715	87	*	87	16	0.286083	0.615434	-0.329351	-18.9962	Intron	25992	-27080	ENSG00000162804	SNED1	sushi, nidogen and EGF like domains 1
chr2	71224099	71224187	89	*	89	15	0.419387	0.762228	-0.342841	-18.8927	Promoter	113419	-2098	ENSG00000144043	TEX261	testis expressed 261
chr2	202355470	202355540	71	*	71	12	0.647334	0.381205	0.266129	18.6407	Intron	55437	39078	ENSG00000082146	STRADB	STE20 related adaptor beta
chr2	6662813	6662905	93	*	93	13	0.414845	0.701805	-0.28696	-18.4314	Intergenic	400941	247537	ENSG00000205837	LINC00487	long intergenic non-protein coding RNA 487
chr2	8500149	8500220	72	*	72	11	0.378891	0.790017	-0.411126	-18.051	Intergenic	339789	-31600	ENSG00000236790	LINC00299	long intergenic non-protein coding RNA 299
chr2	98978372	98978460	89	*	89	11	0.729166	0.481716	0.24745	17.9181	Intron	1261	-15291	ENSG00000144191	CNGA3	cyclic nucleotide gated channel subunit alpha 3
chr2	49143128	49143215	88	*	88	8	0.76119	0.249796	0.511394	17.8587	Intergenic	3973	-160248	ENSG00000138039	LHCGR	luteinizing hormone/choriogonadotropin receptor
chr2	109409714	109409784	71	*	71	13	0.712713	0.883625	-0.170912	-17.7835	Intron	165055	6495	ENSG00000163006	CCDC138	coiled-coil domain containing 138
chr2	97324814	97324950	137	*	137	8	0.373686	0.73426	-0.360574	-17.6924	Intron	90342	-10906	ENSG00000249715	FER1L5	fer-1 like family member 5
chr2	77530313	77530375	63	*	63	7	0.662781	0.134839	0.527941	17.3112	Intron	80059	219127	ENSG00000176204	LRRTM4	leucine rich repeat transmembrane neuronal 4
chr2	74678975	74679032	58	*	58	8	0.236279	0.56974	-0.333461	-17.0422	Intergenic	100532735	-3118	ENSG00000274049	INO80B-WBP1	INO80B-WBP1 readthrough (NMD candidate)
chr2	48359731	48359829	99	*	99	7	0.865332	0.215061	0.65027	16.9217	Intergenic	3344	-181966	ENSG00000170802	FOXN2	forkhead box N2
chr2	127414306	127414363	58	*	58	9	0.894146	0.39075	0.503396	16.7885	Promoter	2995	795	ENSG00000136732	GYPC	glycophorin C (Gerbich blood group)
chr2	123035129	123035224	96	*	96	11	0.231367	0.595414	-0.364047	-16.7264	Intergenic	7247	522008	ENSG00000211460	TSN	translin
chr2	45228101	45228192	92	*	92	11	0.679851	0.299601	0.38025	16.4294	Intergenic	10736	8350	ENSG00000170577	SIX2	SIX homeobox 2
chr2	180743637	180743689	53	*	53	9	0.127511	0.508239	-0.380728	-16.2855	Intergenic	151126	-17405	ENSG00000144331	ZNF385B	zinc finger protein 385B
chr2	177215763	177215851	89	*	89	9	0.740571	0.186786	0.553785	16.2035	Intergenic	10651	81640	ENSG00000128654	MTX2	metaxin 2
chr2	15906780	15906847	68	*	68	7	0.48961	0.782724	-0.293114	-15.818	Intergenic	4613	-173836	ENSG00000134323	MYCN	MYCN proto-oncogene, bHLH transcription factor
chr2	73054253	73054317	65	*	65	7	0.87937	0.233296	0.646073	15.5877	Promoter	23233	-1076	ENSG00000144036	EXOC6B	exocyst complex component 6B
chr2	173036644	173036732	89	*	89	8	0.788718	0.443423	0.345295	15.3873	Intergenic	1746	-69166	ENSG00000115844	DLX2	distal-less homeobox 2
chr2	64450896	64450972	77	*	77	5	0.34139	0.831219	-0.489829	-15.3734	Intergenic	150992	-18277	ENSG00000230923	LINC00309	long intergenic non-protein coding RNA 309
chr2	218821788	218821841	54	*	54	9	0.766754	0.229208	0.537546	15.3285	Intron	7145	-12992	ENSG00000079308	TNS1	tensin 1
chr2	86178799	86178894	96	*	96	8	0.402859	0.684636	-0.281777	-15.2305	Intergenic	8869	-62642	ENSG00000115525	ST3GAL5	ST3 beta-galactoside alpha-2,3-sialyltransferase 5
chr2	232737352	232737421	70	*	70	7	0.75737	0.201283	0.556087	15.1067	Intergenic	100302126	19587	ENSG00000222246	MIR1471	microRNA 1471
chr2	219081203	219081267	65	*	65	7	0.256035	0.505243	-0.249208	-14.8063	Promoter	10109	-550	ENSG00000163466	ARPC2	actin related protein 2/3 complex subunit 2
chr2	1301337	1301408	72	*	72	9	0.760923	0.308138	0.452786	14.6629	Intron	7173	-76587	ENSG00000115705	TPO	thyroid peroxidase
chr2	152265246	152265346	101	*	101	9	0.621236	0.268482	0.352754	14.6616	Promoter	55183	-1051	ENSG00000080345	RIF1	replication timing regulatory factor 1
chr2	7398989	7402859	3871	*	3871	6	0.767415	0.2624	0.505015	14.4944	Intergenic	100506274	-158533	ENSG00000229727	LOC100506274	uncharacterized LOC100506274
chr2	136287142	136287240	99	*	99	10	0.62467	0.297506	0.327165	14.397	Promoter	84083	942	ENSG00000121988	ZRANB3	zinc finger RANBP2-type containing 3
chr2	132416444	132416494	51	*	51	7	0.537516	0.748335	-0.210819	-14.3204	Intergenic	29798	-63570	ENSG00000287151	C2orf27A	chromosome 2 open reading frame 27A
chr2	128441332	128441415	84	*	84	5	0.100971	0.861447	-0.760476	-14.3093	Promoter	55679	-1972	ENSG00000072163	LIMS2	LIM zinc finger domain containing 2
chr2	110403037	110403102	66	*	66	8	0.749777	0.1728	0.576977	14.2867	Intergenic	65124	31126	ENSG00000198142	SOWAHC	sosondowah ankyrin repeat domain family member C
chr2	61231633	61231741	109	*	109	9	0.401957	0.794263	-0.392306	-14.2318	Intron	150962	8648	ENSG00000162927	PUS10	pseudouridine synthase 10
chr2	117040070	117040129	60	*	60	5	0.460504	0.841527	-0.381024	-13.9342	Intergenic	57628	1120386	ENSG00000175497	DPP10	dipeptidyl peptidase like 10
chr2	208975006	208975067	62	*	62	5	0.81757	0.111399	0.706172	13.8284	Intergenic	100507443	-8786	#N/A	LOC100507443	uncharacterized LOC100507443
chr2	75004173	75004236	64	*	64	5	0.17195	0.837585	-0.665635	-13.7693	Intergenic	3099	-55546	ENSG00000159399	HK2	hexokinase 2
chr2	191744354	191744415	62	*	62	9	0.562369	0.116971	0.445398	13.7145	Promoter	2744	-1132	ENSG00000115419	GLS	glutaminase
chr2	19551889	19551945	57	*	57	6	0.83706	0.156451	0.680609	13.6455	UTR	100616307	3699	ENSG00000266738	MIR4757	microRNA 4757
chr2	65158941	65159018	78	*	78	9	0.261626	0.68512	-0.423494	-13.4004	Promoter	400958	563	#N/A	LINC02245	long intergenic non-protein coding RNA 2245
chr2	205175190	205175252	63	*	63	6	0.384816	0.824951	-0.440136	-13.3728	Intergenic	117583	-235264	ENSG00000116117	PARD3B	par-3 family cell polarity regulator beta
chr2	64682293	64682344	52	*	52	6	0.78638	0.223382	0.562998	13.246	Promoter	29094	966	ENSG00000119862	LGALSL	galectin like
chr2	9697097	9697150	54	*	54	5	0.332455	0.851217	-0.518762	-13.1402	Promoter	6868	-1180	ENSG00000151694	ADAM17	ADAM metallopeptidase domain 17
chr2	131495241	131495338	98	*	98	4	0.294729	0.779724	-0.484995	-13.1321	Intergenic	344561	8598	ENSG00000173302	GPR148	G protein-coupled receptor 148
chr2	71753481	71753556	76	*	76	7	0.839606	0.229357	0.610249	13.1237	Intron	8291	-49837	ENSG00000135636	DYSF	dysferlin
chr2	176982230	176982281	52	*	52	7	0.572182	0.401108	0.171074	13.1182	Promoter	3236	738	ENSG00000128710	HOXD10	homeobox D10
chr2	240151727	240151801	75	*	75	6	0.373545	0.805904	-0.432359	-13.0926	Intron	85009	-34574	#N/A	MGC16025	uncharacterized LOC85009
chr2	55744891	55744961	71	*	71	8	0.776295	0.184062	0.592233	12.9102	Promoter	112942	-1779	ENSG00000163001	CFAP36	cilia and flagella associated protein 36
chr2	88387365	88387450	86	*	86	10	0.431446	0.713891	-0.282445	-12.7674	Exon	150572	-3081	ENSG00000115593	SMYD1	SET and MYND domain containing 1
chr2	8854622	8854688	67	*	67	7	0.518341	0.88741	-0.369069	-12.7553	Intergenic	3398	32509	ENSG00000115738	ID2	inhibitor of DNA binding 2
chr2	23746072	23746161	90	*	90	7	0.422289	0.911732	-0.489443	-12.6643	Intron	114818	-9294	ENSG00000119771	KLHL29	kelch like family member 29
chr2	57836073	57836127	55	*	55	7	0.810366	0.284052	0.526314	12.5194	Intergenic	7444	-298659	ENSG00000028116	VRK2	VRK serine/threonine kinase 2
chr2	197140400	197140453	54	*	54	5	0.841272	0.271527	0.569745	12.3852	Intron	57520	86493	ENSG00000138411	HECW2	HECT, C2 and WW domain containing E3 ubiquitin protein ligase 2
chr2	238513871	238513951	81	*	81	4	0.958008	0.310041	0.647968	12.3681	Intergenic	64284	-14102	ENSG00000124839	RAB17	RAB17, member RAS oncogene family
chr2	65828110	65828211	102	*	102	11	0.361988	0.757632	-0.395644	-12.2564	Intron	200734	-168454	ENSG00000198369	SPRED2	sprouty related EVH1 domain containing 2
chr2	219187386	219187448	63	*	63	5	0.127163	0.839191	-0.712028	-12.2213	Promoter	25953	-454	ENSG00000127838	PNKD	PNKD metallo-beta-lactamase domain containing
chr2	8603207	8603269	63	*	63	5	0.88197	0.244827	0.637143	11.9027	Intergenic	339789	-134658	ENSG00000236790	LINC00299	long intergenic non-protein coding RNA 299
chr2	72162547	72162617	71	*	71	5	0.32043	0.855325	-0.534895	-11.8763	Intergenic	56603	208927	ENSG00000003137	CYP26B1	cytochrome P450 family 26 subfamily B member 1
chr2	79041841	79041895	55	*	55	7	0.0757387	0.543883	-0.468145	-11.8731	Intergenic	130120	-210917	ENSG00000143954	REG3G	regenerating family member 3 gamma
chr2	9306180	9306238	59	*	59	4	0.949835	0.156451	0.793385	11.8231	Intergenic	8853	-40656	ENSG00000151693	ASAP2	ArfGAP with SH3 domain, ankyrin repeat and PH domain 2
chr2	18443558	18443618	61	*	61	4	0.857337	0.121779	0.735559	11.7822	Intergenic	57665	298341	ENSG00000240857	RDH14	retinol dehydrogenase 14
chr2	6802612	6802662	51	*	51	9	0.642495	0.401874	0.240621	11.7198	Intergenic	400941	107780	ENSG00000205837	LINC00487	long intergenic non-protein coding RNA 487
chr2	138156466	138156529	64	*	64	5	0.882465	0.27736	0.605105	11.6705	Intron	80731	342476	ENSG00000144229	THSD7B	thrombospondin type 1 domain containing 7B
chr2	98953867	98953932	66	*	66	5	0.218758	0.676912	-0.458154	-11.5982	Intergenic	1261	-8686	ENSG00000144191	CNGA3	cyclic nucleotide gated channel subunit alpha 3
chr2	1831728	1831809	82	*	82	9	0.302466	0.625725	-0.323259	-11.5887	Intron	23040	14849	ENSG00000186487	MYT1L	myelin transcription factor 1 like
chr2	241440337	241440410	74	*	74	7	0.202893	0.688798	-0.485905	-11.1989	Intron	100130449	-44220	ENSG00000218416	LOC100130449	uncharacterized LOC100130449
chr2	9252271	9252358	88	*	88	4	0.249571	0.825381	-0.57581	-11.1827	Intergenic	8853	-94536	ENSG00000151693	ASAP2	ArfGAP with SH3 domain, ankyrin repeat and PH domain 2
chr2	243023125	243026300	3176	*	3176	6	0.227173	0.697445	-0.470272	-11.1363	Intergenic	728323	-4544	#N/A	LINC01881	long intergenic non-protein coding RNA 1881
chr2	110274080	110274179	100	*	100	10	0.307442	0.542789	-0.235347	-11.1114	Intergenic	151011	51374	ENSG00000186522	SEPTIN10	septin 10
chr2	122659829	122659926	98	*	98	7	0.790399	0.207935	0.582464	11.0871	Intergenic	7247	146708	ENSG00000211460	TSN	translin
chr2	243007744	243007827	84	*	84	7	0.165697	0.613396	-0.4477	-11.0573	Intergenic	728323	-23017	#N/A	LINC01881	long intergenic non-protein coding RNA 1881
chr2	26247911	26247965	55	*	55	7	0.483853	0.925103	-0.44125	-10.8188	Intergenic	10890	-8764	ENSG00000084733	RAB10	RAB10, member RAS oncogene family
chr2	220330824	220330901	78	*	78	7	0.357389	0.724007	-0.366618	-10.7664	UTR	10290	5290	ENSG00000072195	SPEG	striated muscle enriched protein kinase
chr2	1759350	1759431	82	*	82	5	0.425518	0.776447	-0.350929	-10.5567	Intergenic	7837	-11059	ENSG00000130508	PXDN	peroxidasin
chr2	1543563	1543669	107	*	107	4	0.301132	0.518642	-0.21751	-10.4761	Intron	7173	55195	ENSG00000115705	TPO	thyroid peroxidase
chr2	240121241	240121297	57	*	57	7	0.355948	0.678734	-0.322786	-10.4206	Intron	85009	-4088	#N/A	MGC16025	uncharacterized LOC85009
chr2	11653085	11653135	51	*	51	4	0.427471	0.772095	-0.344625	-10.3628	Intergenic	9687	-21107	ENSG00000196208	GREB1	growth regulating estrogen receptor binding 1
chr2	20869366	20869427	62	*	62	5	0.612496	0.270894	0.341602	10.3571	Promoter	151449	2942	ENSG00000143869	GDF7	growth differentiation factor 7
chr2	75951845	75951911	67	*	67	7	0.449714	0.876748	-0.427035	-10.3089	Intergenic	6936	-13734	ENSG00000005436	GCFC2	GC-rich sequence DNA-binding factor 2
chr2	23570808	23570869	62	*	62	4	0.275561	0.780682	-0.505121	-10.2124	Intergenic	114818	-37429	ENSG00000119771	KLHL29	kelch like family member 29
chr2	108104837	108104890	54	*	54	5	0.590392	0.80406	-0.213668	-10.2112	Intergenic	729121	337692	ENSG00000230651	RGPD4-AS1	RGPD4 antisense RNA 1 (head to head)
chr2	9529655	9529714	60	*	60	4	0.151913	0.837952	-0.686039	-9.98095	Intron	9270	33665	ENSG00000119185	ITGB1BP1	integrin subunit beta 1 binding protein 1
chr2	131887702	131887778	77	*	77	6	0.651978	0.272721	0.379257	9.95395	Intron	55041	9894	ENSG00000115762	PLEKHB2	pleckstrin homology domain containing B2
chr2	100169502	100169560	59	*	59	4	0.931926	0.404305	0.527621	9.95168	Intron	51455	-63022	ENSG00000135945	REV1	REV1 DNA directed polymerase
chr2	60664227	60664645	419	*	419	5	0.747898	0.516455	0.231442	9.78442	Intergenic	100616473	-49647	ENSG00000266078	MIR4432	microRNA 4432
chr2	25934540	25934855	316	*	316	4	0.715295	0.369063	0.346233	9.77443	Intergenic	1838	-38024	ENSG00000138101	DTNB	dystrobrevin beta
chr2	239668036	239668105	70	*	70	5	0.281274	0.608894	-0.32762	-9.67384	Intergenic	117581	-88568	ENSG00000233608	TWIST2	twist family bHLH transcription factor 2
chr2	87157130	87157244	115	*	115	5	0.605506	0.922256	-0.316751	-9.66842	Intron	400966	12392	ENSG00000187627	RGPD1	RANBP2 like and GRIP domain containing 1
chr2	224689962	224690025	64	*	64	7	0.189522	0.594193	-0.404671	-9.55051	Intron	130340	12294	ENSG00000152056	AP1S3	adaptor related protein complex 1 subunit sigma 3
chr2	240613025	240615027	2003	*	2003	7	0.462761	0.223062	0.239699	9.50366	Intergenic	150935	-69527	#N/A	LOC150935	uncharacterized LOC150935
chr2	55959366	55959456	91	*	91	5	0.446936	0.834463	-0.387528	-9.34443	Intergenic	87178	-38321	ENSG00000138035	PNPT1	polyribonucleotide nucleotidyltransferase 1
chr2	241756595	241756664	70	*	70	8	0.473101	0.27137	0.201731	9.17149	Intron	547	3061	ENSG00000130294	KIF1A	kinesin family member 1A
chr2	237591962	237592022	61	*	61	7	0.848208	0.452847	0.395361	9.13234	Intergenic	57007	113582	ENSG00000144476	ACKR3	atypical chemokine receptor 3
chr2	28698900	28698960	61	*	61	5	0.630959	0.319313	0.311646	9.12709	Intergenic	151056	-19978	ENSG00000163803	PLB1	phospholipase B1
chr2	238396241	238396333	93	*	93	5	0.766095	0.390816	0.375279	9.11852	Promoter	79083	363	ENSG00000115648	MLPH	melanophilin
chr2	229486466	229486519	54	*	54	5	0.304369	0.769045	-0.464677	-9.11598	Intergenic	80309	-440105	ENSG00000153820	SPHKAP	SPHK1 interactor, AKAP domain containing
chr2	132377572	132377631	60	*	60	6	0.270903	0.520166	-0.249263	-9.01545	Intergenic	90557	92165	ENSG00000163040	CCDC74A	coiled-coil domain containing 74A
chr2	220325165	220325245	81	*	81	5	0.238767	0.593127	-0.35436	-8.99609	Promoter	10290	-289	ENSG00000072195	SPEG	striated muscle enriched protein kinase
chr2	3727863	3727919	57	*	57	5	0.374969	0.578578	-0.203609	-8.99024	Intron	55821	-14292	ENSG00000151360	ALLC	allantoicase
chr2	161264810	161264870	61	*	61	6	0.613758	0.389262	0.224496	8.92574	Promoter	100616364	-417	ENSG00000283734	MIR4785	microRNA 4785
chr2	127818381	127818459	79	*	79	4	0.241283	0.800368	-0.559085	-8.92504	Intron	274	21182	ENSG00000136717	BIN1	bridging integrator 1
chr2	90373051	90373113	63	*	63	7	0.643422	0.330812	0.312609	8.89629	Intron	100616399	1261167	ENSG00000265510	MIR4436A	microRNA 4436a
chr2	73520976	73521030	55	*	55	4	0.875903	0.156451	0.719452	8.8842	Promoter	1961	-147	ENSG00000135625	EGR4	early growth response 4
chr2	220017722	220017772	51	*	51	7	0.732019	0.358388	0.373631	8.83832	Intron	79840	7815	ENSG00000187736	NHEJ1	non-homologous end joining factor 1
chr2	69878929	69879008	80	*	80	5	0.176119	0.482605	-0.306485	-8.82428	Intergenic	22848	-7952	ENSG00000115977	AAK1	AP2 associated kinase 1
chr2	221769833	221770819	987	*	987	4	0.175395	0.557522	-0.382127	-8.74057	Intergenic	2043	666182	ENSG00000116106	EPHA4	EPH receptor A4
chr2	232232566	232232639	74	*	74	4	0.81583	0.310041	0.505789	8.73211	Intron	100616317	5147	ENSG00000263641	MIR4777	microRNA 4777
chr2	27365490	27365578	89	*	89	5	0.868847	0.41689	0.451957	8.69776	Intergenic	339779	-3158	ENSG00000186143	PRR30	proline rich 30
chr2	83995609	83995659	51	*	51	5	0.77902	0.227128	0.551892	8.59848	Intergenic	388965	-522147	#N/A	FUNDC2P2	FUN14 domain containing 2 pseudogene 2
chr2	241773336	241773423	88	*	88	5	0.676498	0.296796	0.379702	8.51685	Intergenic	547	-13611	ENSG00000130294	KIF1A	kinesin family member 1A
chr2	219692612	219692685	74	*	74	7	0.710529	0.351367	0.359162	8.50984	Exon	53632	3827	ENSG00000115592	PRKAG3	protein kinase AMP-activated non-catalytic subunit gamma 3
chr2	242557329	242557380	52	*	52	4	0.547169	0.197627	0.349542	8.48128	Promoter	51078	-413	ENSG00000176946	THAP4	THAP domain containing 4
chr2	46656256	46656324	69	*	69	9	0.294676	0.447388	-0.152712	-8.46505	Intergenic	2034	49417	ENSG00000116016	EPAS1	endothelial PAS domain protein 1
chr2	503777	503830	54	*	54	5	0.357132	0.749803	-0.392671	-8.4641	Intergenic	129787	172328	ENSG00000151353	TMEM18	transmembrane protein 18
chr2	27471619	27471694	76	*	76	4	0.853895	0.333941	0.519954	8.43235	Intergenic	7781	9757	ENSG00000115194	SLC30A3	solute carrier family 30 member 3
chr2	122020668	122020739	72	*	72	7	0.435615	0.89892	-0.463305	-8.39921	Intron	29842	22039	ENSG00000115112	TFCP2L1	transcription factor CP2 like 1
chr2	159991978	159992051	74	*	74	7	0.247028	0.663934	-0.416906	-8.28031	Promoter	85461	-654	ENSG00000115183	TANC1	tetratricopeptide repeat, ankyrin repeat and coiled-coil containing 1
chr2	214998181	214998242	62	*	62	4	0.180068	0.686565	-0.506497	-8.24943	Intron	402117	-278219	ENSG00000174453	VWC2L	von Willebrand factor C domain containing 2 like
chr2	97548729	97549160	432	*	432	4	0.0862404	0.394438	-0.308198	-8.23634	Intron	51252	11739	ENSG00000168754	FAM178B	family with sequence similarity 178 member B
chr2	165926915	165926968	54	*	54	6	0.658051	0.223533	0.434518	8.19263	Intergenic	6328	23370	ENSG00000153253	SCN3A	sodium voltage-gated channel alpha subunit 3
chr2	3990656	3990711	56	*	56	5	0.36627	0.736136	-0.369866	-8.14729	Intergenic	100505964	30911	ENSG00000237401	LINC01304	long intergenic non-protein coding RNA 1304
chr2	152859675	152859816	142	*	142	4	0.237207	0.762326	-0.525119	-8.10946	Intron	785	-29190	ENSG00000182389	CACNB4	calcium voltage-gated channel auxiliary subunit beta 4
chr2	120764356	120764426	71	*	71	7	0.242878	0.545998	-0.30312	-7.96121	Intergenic	57669	-6178	ENSG00000115109	EPB41L5	erythrocyte membrane protein band 4.1 like 5
chr2	10699411	10699490	80	*	80	4	0.351938	0.839979	-0.48804	-7.94682	Intergenic	4953	-110958	ENSG00000115758	ODC1	ornithine decarboxylase 1
chr2	12222951	12223015	65	*	65	6	0.860392	0.308371	0.552021	7.73595	Intron	100422996	-245839	ENSG00000265172	MIR4262	microRNA 4262
chr2	199513250	199513301	52	*	52	8	0.626687	0.230194	0.396493	7.69889	Intergenic	23314	807518	ENSG00000119042	SATB2	SATB homeobox 2
chr2	65528424	65528502	79	*	79	7	0.231954	0.361394	-0.12944	-7.69221	Intergenic	200734	65429	ENSG00000198369	SPRED2	sprouty related EVH1 domain containing 2
chr2	211114320	211114394	75	*	75	5	0.846502	0.347032	0.49947	7.63891	Intergenic	33	-24105	ENSG00000115361	ACADL	acyl-CoA dehydrogenase long chain
chr2	10153360	10153410	51	*	51	7	0.350901	0.684251	-0.33335	-7.63413	Intergenic	8462	-30272	ENSG00000172059	KLF11	Kruppel like factor 11
chr2	169391849	169391904	56	*	56	4	0.28855	0.839191	-0.550641	-7.61578	Intron	100616356	-47549	ENSG00000265694	MIR4774	microRNA 4774
chr2	237821335	237821395	61	*	61	5	0.438525	0.202895	0.235629	7.60782	Intergenic	10920	-172689	ENSG00000198612	COPS8	COP9 signalosome subunit 8
chr2	33831008	33831068	61	*	61	6	0.887008	0.415745	0.471263	7.49231	Intergenic	25940	-6646	ENSG00000119812	FAM98A	family with sequence similarity 98 member A
chr2	52798129	52798181	53	*	53	5	0.456698	0.707564	-0.250866	-7.46348	Intergenic	51130	1129491	ENSG00000115239	ASB3	ankyrin repeat and SOCS box containing 3
chr2	81098837	81098972	136	*	136	8	0.635099	0.485766	0.149332	7.27055	Intergenic	1496	282659	ENSG00000066032	CTNNA2	catenin alpha 2
chr2	223829592	223829655	64	*	64	4	0.781754	0.174887	0.606867	7.26037	Intergenic	23704	-86993	ENSG00000152049	KCNE4	potassium voltage-gated channel subfamily E regulatory subunit 4
chr2	129236150	129236224	75	*	75	4	0.65172	0.283315	0.368406	7.24199	Intergenic	9394	-159979	ENSG00000136720	HS6ST1	heparan sulfate 6-O-sulfotransferase 1
chr2	112459775	112460130	356	*	356	4	0.314465	0.58471	-0.270245	-7.2238	Intergenic	64682	181611	ENSG00000153107	ANAPC1	anaphase promoting complex subunit 1
chr2	53355056	53355141	86	*	86	6	0.440997	0.25952	0.181477	7.20896	Intergenic	51130	572531	ENSG00000115239	ASB3	ankyrin repeat and SOCS box containing 3
chr2	52835930	52835984	55	*	55	5	0.664124	0.864754	-0.20063	-7.09066	Intergenic	51130	1091688	ENSG00000115239	ASB3	ankyrin repeat and SOCS box containing 3
chr2	23755964	23756033	70	*	70	5	0.913185	0.585972	0.327214	6.73	Promoter	114818	509	ENSG00000119771	KLHL29	kelch like family member 29
chr2	121158520	121158601	82	*	82	4	0.665391	0.216685	0.448706	6.71286	Intergenic	3625	54801	ENSG00000163083	INHBB	inhibin subunit beta B
chr2	240642653	240642741	89	*	89	5	0.43115	0.541769	-0.11062	-6.65693	Intergenic	150935	-41813	#N/A	LOC150935	uncharacterized LOC150935
chr2	240667374	240667460	87	*	87	4	0.23813	0.547223	-0.309094	-6.6446	Intergenic	150935	-17094	#N/A	LOC150935	uncharacterized LOC150935
chr2	10878140	10878200	61	*	61	5	0.187582	0.596915	-0.409333	-6.61184	Intron	245973	16365	ENSG00000143882	ATP6V1C2	ATPase H+ transporting V1 subunit C2
chr2	99955581	99955638	58	*	58	4	0.279818	0.802127	-0.522309	-6.57992	Promoter	10190	1527	ENSG00000115514	TXNDC9	thioredoxin domain containing 9
chr2	240689322	240689377	56	*	56	6	0.578677	0.461516	0.117161	6.40009	Intron	150935	4768	#N/A	LOC150935	uncharacterized LOC150935
chr2	240213057	240213122	66	*	66	5	0.818399	0.611687	0.206711	6.38792	Intron	9759	7212	ENSG00000068024	HDAC4	histone deacetylase 4
chr2	565807	567108	1302	*	1302	6	0.349631	0.525157	-0.175526	-6.31955	Intergenic	129787	109050	ENSG00000151353	TMEM18	transmembrane protein 18
chr2	1896535	1896587	53	*	53	4	0.514228	0.778437	-0.26421	-6.30088	Intron	23040	30448	ENSG00000186487	MYT1L	myelin transcription factor 1 like
chr2	100617578	100617663	86	*	86	4	0.635042	0.188832	0.446209	6.10207	Intron	3899	103496	ENSG00000144218	AFF3	AF4/FMR2 family member 3
chr2	65321001	65321052	52	*	52	5	0.438738	0.823285	-0.384547	-5.95391	Intron	23177	24468	ENSG00000011523	CEP68	centrosomal protein 68
chr2	162273201	162273295	95	*	95	9	0.579561	0.414733	0.164828	5.83721	Promoter	10716	581	ENSG00000136535	TBR1	T-box brain transcription factor 1
chr2	3766769	3766824	56	*	56	4	0.247389	0.625285	-0.377895	-5.82932	Intergenic	55821	24558	ENSG00000151360	ALLC	allantoicase
chr2	220275719	220275780	62	*	62	11	0.574102	0.413785	0.160317	5.34849	Intergenic	1674	-7319	ENSG00000175084	DES	desmin
chr2	123419131	123421434	2304	*	2304	5	0.695235	0.436526	0.258709	5.26275	Intergenic	7247	906010	ENSG00000211460	TSN	translin
chr2	74464264	74464338	75	*	75	7	0.301806	0.629407	-0.327601	-5.23403	Intron	10797	38574	ENSG00000065911	MTHFD2	methylenetetrahydrofolate dehydrogenase (NADP+ dependent) 2, methenyltetrahydrofolate cyclohydrolase
chr2	229555386	229555462	77	*	77	5	0.32219	0.570701	-0.248511	-4.85721	Intergenic	80309	-509025	ENSG00000153820	SPHKAP	SPHK1 interactor, AKAP domain containing
chr2	46426876	46426944	69	*	69	5	0.803349	0.554502	0.248847	4.75077	Intergenic	2034	-97597	ENSG00000116016	EPAS1	endothelial PAS domain protein 1
chr2	121708834	121708927	94	*	94	5	0.485872	0.635231	-0.149359	-4.32164	UTR	2736	153967	ENSG00000074047	GLI2	GLI family zinc finger 2
chr2	23746583	23746645	63	*	63	4	0.305335	0.631759	-0.326424	-4.30278	Intron	114818	-8810	ENSG00000119771	KLHL29	kelch like family member 29
chr2	210212307	210212370	64	*	64	5	0.715071	0.410416	0.304654	4.20526	Intergenic	4133	-76401	ENSG00000078018	MAP2	microtubule associated protein 2
chr2	5553744	5553828	85	*	85	5	0.733515	0.464989	0.268526	4.20341	Intergenic	6664	-278971	ENSG00000176887	SOX11	SRY-box transcription factor 11
chr2	105510989	105514600	3612	*	3612	7	0.523679	0.296079	0.227599	4.18598	Intergenic	5455	39020	ENSG00000198914	POU3F3	POU class 3 homeobox 3
chr2	138107988	138108049	62	*	62	5	0.453249	0.600842	-0.147593	-4.1194	Intron	80731	293998	ENSG00000144229	THSD7B	thrombospondin type 1 domain containing 7B
chr2	110252557	110252640	84	*	84	4	0.623137	0.781209	-0.158072	-4.11679	Intron	151011	72913	ENSG00000186522	SEPTIN10	septin 10
chr2	106352701	106353657	957	*	957	10	0.432807	0.555799	-0.122991	-4.11196	Intergenic	8440	-7863	ENSG00000071051	NCK2	NCK adaptor protein 2
chr2	237235963	237236021	59	*	59	5	0.291063	0.594488	-0.303425	-3.80886	Intron	401036	-62975	ENSG00000182177	ASB18	ankyrin repeat and SOCS box containing 18
chr2	121683371	121683423	53	*	53	9	0.682758	0.517761	0.164997	3.67236	Intron	2736	128504	ENSG00000074047	GLI2	GLI family zinc finger 2
chr2	106227182	106227244	63	*	63	9	0.513656	0.624507	-0.11085	-3.37608	Promoter	285000	-166	#N/A	LOC285000	uncharacterized LOC285000
chr2	23193635	23193694	60	*	60	4	0.471482	0.339515	0.131967	3.01379	Intergenic	114818	-414604	ENSG00000119771	KLHL29	kelch like family member 29
chr2	200818865	200818917	53	*	53	5	0.365054	0.508681	-0.143627	-2.69779	Promoter	79568	-1123	ENSG00000162972	MAIP1	matrix AAA peptidase interacting protein 1
chr2	1518613	1518668	56	*	56	5	0.559814	0.336835	0.222979	2.68655	Intron	7173	30245	ENSG00000115705	TPO	thyroid peroxidase
chr2	127867601	127867693	93	*	93	7	0.594043	0.465831	0.128212	2.60121	Promoter	274	-2698	ENSG00000136717	BIN1	bridging integrator 1
chr2	44699278	44700121	844	*	844	6	0.464689	0.664595	-0.199907	-2.59864	Intron	100616475	76538	ENSG00000265301	MIR548AD	microRNA 548ad
chr2	188733061	188733625	565	*	565	4	0.553249	0.344151	0.209099	2.58106	Intergenic	7035	-313842	ENSG00000003436	TFPI	tissue factor pathway inhibitor
chr2	241226948	241227001	54	*	54	4	0.660742	0.48187	0.178872	2.0422	Intergenic	150677	-146875	ENSG00000178602	OTOS	otospiralin
chr2	240439625	240439678	54	*	54	7	0.606654	0.411938	0.194716	1.90797	Intergenic	9759	-116279	ENSG00000068024	HDAC4	histone deacetylase 4
chr2	108080102	108080165	64	*	64	5	0.578786	0.725685	-0.146899	-1.51826	Intergenic	729121	362417	ENSG00000230651	RGPD4-AS1	RGPD4 antisense RNA 1 (head to head)
chr2	100146505	100146626	122	*	122	4	0.566429	0.46519	0.101239	1.18235	Intergenic	51455	-40025	ENSG00000135945	REV1	REV1 DNA directed polymerase
chr2	11105383	11105479	97	*	97	7	0.534539	0.676491	-0.141952	-0.96863	Intergenic	3754	53320	ENSG00000162975	KCNF1	potassium voltage-gated channel modifier subfamily F member 1
chr2	154659988	154660073	86	*	86	11	0.36628	0.471868	-0.105589	-0.835484	Intergenic	114805	-68353	ENSG00000144278	GALNT13	polypeptide N-acetylgalactosaminyltransferase 13
chr2	116907560	116907633	74	*	74	5	0.529303	0.418	0.111303	0.273489	Intergenic	57628	987876	ENSG00000175497	DPP10	dipeptidyl peptidase like 10
chr2	202104020	202104079	60	*	60	5	0.725056	0.610088	0.114968	0.264904	Intron	841	5854	ENSG00000064012	CASP8	caspase 8
chr20	8113861	8113958	98	*	98	15	0.620388	0.271249	0.349138	36.0785	Promoter	23236	949	ENSG00000182621	PLCB1	phospholipase C beta 1
chr20	61473204	61473342	139	*	139	13	0.0936267	0.694556	-0.600929	-28.4318	UTR	100132911	-3134	#N/A	DPH3P1	diphthamide biosynthesis 3 pseudogene 1
chr20	54160942	54161017	76	*	76	13	0.862149	0.461212	0.400937	27.055	Intergenic	140689	419511	ENSG00000054803	CBLN4	cerebellin 4 precursor
chr20	33585179	33585243	65	*	65	11	0.904384	0.213371	0.691014	26.3719	Exon	100616134	-6904	ENSG00000283441	MIR499B	microRNA 499b
chr20	32731537	32731598	62	*	62	10	0.350256	0.903777	-0.553522	-25.4829	Intergenic	8894	-31452	ENSG00000125977	EIF2S2	eukaryotic translation initiation factor 2 subunit beta
chr20	49052473	49052566	94	*	94	11	0.924247	0.645162	0.279085	25.3009	Intergenic	5770	-74325	ENSG00000196396	PTPN1	protein tyrosine phosphatase non-receptor type 1
chr20	20180426	20180530	105	*	105	13	0.628418	0.402966	0.225453	24.4049	Exon	26074	-22054	ENSG00000089101	CFAP61	cilia and flagella associated protein 61
chr20	62197378	62197433	56	*	56	5	0.081593	0.92554	-0.843947	-24.0361	Promoter	85441	1674	ENSG00000130589	HELZ2	helicase with zinc finger 2
chr20	39248281	39248408	128	*	128	17	0.536541	0.160829	0.375711	23.2562	Intergenic	9935	69468	ENSG00000204103	MAFB	MAF bZIP transcription factor B
chr20	23028137	23028262	126	*	126	13	0.678493	0.32634	0.352153	22.7432	Promoter	7056	2039	ENSG00000178726	THBD	thrombomodulin
chr20	42490714	42490805	92	*	92	4	0.862606	0.0502415	0.812365	22.2391	Intergenic	84969	-52687	ENSG00000124191	TOX2	TOX high mobility group box family member 2
chr20	31147321	31147436	116	*	116	8	0.281458	0.638818	-0.357359	-19.69	Intron	140688	-23121	ENSG00000197183	NOL4L	nucleolar protein 4 like
chr20	20211408	20211491	84	*	84	9	0.539463	0.861847	-0.322384	-19.3489	Intron	26074	5233	ENSG00000089101	CFAP61	cilia and flagella associated protein 61
chr20	30142119	30142208	90	*	90	8	0.24117	0.787951	-0.546781	-19.0682	Intron	100101490	6934	#N/A	MCTS2P	MCTS family member 2, pseudogene
chr20	24900245	24900348	104	*	104	7	0.822124	0.225007	0.597116	18.7546	Intergenic	8530	-29518	ENSG00000077984	CST7	cystatin F
chr20	57457147	57457217	71	*	71	13	0.244533	0.444799	-0.200267	-18.3252	Intron	2778	-6963	ENSG00000087460	GNAS	GNAS complex locus
chr20	17787799	17787904	106	*	106	7	0.0610781	0.649106	-0.588028	-17.2198	Intergenic	140836	107206	ENSG00000125888	BANF2	barrier to autointegration factor 2
chr20	21082643	21082823	181	*	181	24	0.263758	0.516288	-0.25253	-16.8586	Intergenic	55857	-23801	ENSG00000088970	KIZ	kizuna centrosomal protein
chr20	26232059	26232129	71	*	71	9	0.278188	0.700066	-0.421877	-16.858	Intergenic	284801	-42190	ENSG00000227195	MIR663AHG	MIR663A host gene
chr20	25039465	25039517	53	*	53	9	0.619616	0.102247	0.517369	16.5887	Promoter	84532	-647	ENSG00000154930	ACSS1	acyl-CoA synthetase short chain family member 1
chr20	44987105	44987165	61	*	61	6	0.873114	0.243806	0.629308	16.2763	UTR	51006	4648	ENSG00000080189	SLC35C2	solute carrier family 35 member C2
chr20	60442054	60442129	76	*	76	7	0.637938	0.181424	0.456515	15.7474	Intron	100302168	86589	ENSG00000284193	MIR1257	microRNA 1257
chr20	58183355	58183421	67	*	67	6	0.237646	0.576513	-0.338866	-15.3627	Intron	116154	3752	ENSG00000087495	PHACTR3	phosphatase and actin regulator 3
chr20	62771076	62771149	74	*	74	10	0.632014	0.225819	0.406195	14.6248	Intergenic	4661	-11995	ENSG00000196132	MYT1	myelin transcription factor 1
chr20	4170652	4171147	496	*	496	9	0.294717	0.713651	-0.418934	-14.3519	Promoter	728228	-2590	ENSG00000230176	LINC01433	long intergenic non-protein coding RNA 1433
chr20	55977693	55977776	84	*	84	8	0.706947	0.247136	0.459811	13.0921	Intron	55544	11239	ENSG00000132819	RBM38	RNA binding motif protein 38
chr20	59854670	59854735	66	*	66	7	0.462364	0.822585	-0.360221	-12.691	Intron	1002	27188	ENSG00000179242	CDH4	cadherin 4
chr20	36042475	36042548	74	*	74	5	0.775776	0.0724299	0.703346	12.6068	Intergenic	6714	67918	ENSG00000197122	SRC	SRC proto-oncogene, non-receptor tyrosine kinase
chr20	18205664	18205759	96	*	96	5	0.624723	0.360343	0.26438	12.4844	Intergenic	7692	-63362	ENSG00000125846	ZNF133	zinc finger protein 133
chr20	56000475	56000549	75	*	75	7	0.780091	0.315794	0.464297	12.4262	Intergenic	55544	34021	ENSG00000132819	RBM38	RNA binding motif protein 38
chr20	589683	589767	85	*	85	6	0.418504	0.81327	-0.394766	-12.2573	Promoter	6939	1143	ENSG00000125878	TCF15	transcription factor 15
chr20	61923626	61923694	69	*	69	8	0.715701	0.42146	0.294241	12.2418	Promoter	57642	-844	ENSG00000101203	COL20A1	collagen type XX alpha 1 chain
chr20	61758739	61758811	73	*	73	7	0.655775	0.122485	0.533291	11.8361	Intergenic	768097	-25068	ENSG00000231133	HAR1B	highly accelerated region 1B
chr20	44037061	44037129	69	*	69	5	0.337701	0.752606	-0.414905	-11.7693	Promoter	55861	432	ENSG00000244274	DBNDD2	dysbindin domain containing 2
chr20	21095451	21095533	83	*	83	5	0.777638	0.161802	0.615837	11.7583	Intergenic	55857	-11091	ENSG00000088970	KIZ	kizuna centrosomal protein
chr20	4795617	4795699	83	*	83	6	0.159916	0.644478	-0.484562	-11.5923	Promoter	9770	70	ENSG00000101265	RASSF2	Ras association domain family member 2
chr20	35947748	35947832	85	*	85	4	0.395819	0.903612	-0.507793	-11.424	Intergenic	6714	-25256	ENSG00000197122	SRC	SRC proto-oncogene, non-receptor tyrosine kinase
chr20	24731339	24731437	99	*	99	8	0.624016	0.412044	0.211972	11.3538	Intergenic	8530	-198429	ENSG00000077984	CST7	cystatin F
chr20	43427665	43427741	77	*	77	5	0.247693	0.558087	-0.310394	-11.3512	Intron	140730	11238	ENSG00000101098	RIMS4	regulating synaptic membrane exocytosis 4
chr20	55731535	55731598	64	*	64	5	0.269124	0.730883	-0.461758	-11.2011	Intergenic	655	110109	ENSG00000101144	BMP7	bone morphogenetic protein 7
chr20	46765791	46765860	70	*	70	5	0.272533	0.891637	-0.619104	-10.9266	Intergenic	284749	-222794	ENSG00000235621	LINC00494	long intergenic non-protein coding RNA 494
chr20	60626218	60626285	68	*	68	5	0.840819	0.413498	0.427321	10.4181	Intron	6874	14581	ENSG00000130699	TAF4	TATA-box binding protein associated factor 4
chr20	53112345	53112413	69	*	69	8	0.792456	0.505355	0.287101	10.3633	Intron	55816	20079	ENSG00000101134	DOK5	docking protein 5
chr20	57416838	57416888	51	*	51	5	0.159575	0.789499	-0.629924	-10.3093	Promoter	2778	149	ENSG00000087460	GNAS	GNAS complex locus
chr20	42903689	42904113	425	*	425	5	0.348496	0.56676	-0.218263	-10.1801	Intron	78997	27791	ENSG00000124194	GDAP1L1	ganglioside induced differentiation associated protein 1 like 1
chr20	31592148	31593842	1695	*	1695	4	0.108848	0.806792	-0.697944	-9.90561	Promoter	140732	0	ENSG00000167098	SUN5	Sad1 and UNC84 domain containing 5
chr20	61374425	61374494	70	*	70	5	0.668043	0.229212	0.43883	9.82386	Intron	100652730	33714	ENSG00000228705	LINC00659	long intergenic non-protein coding RNA 659
chr20	2780885	2780943	59	*	59	7	0.117719	0.462513	-0.344794	-9.58941	Promoter	56265	349	ENSG00000088882	CPXM1	carboxypeptidase X, M14 family member 1
chr20	60480170	60481073	904	*	904	6	0.305152	0.736267	-0.431115	-9.42714	Intron	100302168	47645	ENSG00000284193	MIR1257	microRNA 1257
chr20	60311398	60311783	386	*	386	5	0.31194	0.724177	-0.412238	-9.31479	Intron	1002	136581	ENSG00000179242	CDH4	cadherin 4
chr20	44747105	44747227	123	*	123	5	0.498662	0.246403	0.252258	8.72356	Promoter	958	199	ENSG00000101017	CD40	CD40 molecule
chr20	17117088	17117175	88	*	88	5	0.67446	0.157971	0.516488	8.53051	Intergenic	5126	-89577	ENSG00000125851	PCSK2	proprotein convertase subtilisin/kexin type 2
chr20	35131977	35132036	60	*	60	5	0.908992	0.47971	0.429282	8.43766	Intron	22839	5757	ENSG00000080845	DLGAP4	DLG associated protein 4
chr20	31860041	31860128	88	*	88	4	0.247782	0.868144	-0.620362	-8.43408	Intergenic	92747	-10813	ENSG00000125999	BPIFB1	BPI fold containing family B member 1
chr20	60466120	60466200	81	*	81	4	0.767905	0.292251	0.475654	8.13601	Intron	100302168	62518	ENSG00000284193	MIR1257	microRNA 1257
chr20	62691289	62691353	65	*	65	5	0.729737	0.406949	0.322788	7.91074	Promoter	6919	-2657	ENSG00000171703	TCEA2	transcription elongation factor A2
chr20	36586759	36586814	56	*	56	5	0.703144	0.15014	0.553004	7.89117	Intergenic	128434	55260	ENSG00000132821	VSTM2L	V-set and transmembrane domain containing 2 like
chr20	10225941	10226006	66	*	66	4	0.813657	0.260197	0.55346	7.2616	Intron	100131208	-25787	ENSG00000227906	SNAP25-AS1	SNAP25 antisense RNA 1
chr20	19883673	19884086	414	*	414	4	0.678576	0.147783	0.530793	7.14179	Intron	54453	13463	ENSG00000132669	RIN2	Ras and Rab interactor 2
chr20	48655413	48655469	57	*	57	7	0.37834	0.205502	0.172839	7.10243	Promoter	100887755	2697	#N/A	TRERNA1	translation regulatory long non-coding RNA 1
chr20	2775322	2775680	359	*	359	6	0.406506	0.675176	-0.26867	-6.77632	Intron	56265	5612	ENSG00000088882	CPXM1	carboxypeptidase X, M14 family member 1
chr20	49713273	49713326	54	*	54	5	0.428438	0.646046	-0.217608	-6.73288	Intergenic	3755	-73598	ENSG00000026559	KCNG1	potassium voltage-gated channel modifier subfamily G member 1
chr20	51001309	51001401	93	*	93	4	0.767683	0.499958	0.267725	6.64821	Intergenic	55734	-192785	ENSG00000020256	ZFP64	ZFP64 zinc finger protein
chr20	61964678	61965835	1158	*	1158	5	0.435208	0.714122	-0.278914	-6.63518	Intergenic	1137	25216	ENSG00000101204	CHRNA4	cholinergic receptor nicotinic alpha 4 subunit
chr20	4300361	4300420	60	*	60	5	0.868643	0.429547	0.439096	6.5467	Intergenic	146	-70702	ENSG00000171873	ADRA1D	adrenoceptor alpha 1D
chr20	4018288	4018381	94	*	94	8	0.747465	0.419278	0.328187	6.4598	Intergenic	11237	-22072	ENSG00000101236	RNF24	ring finger protein 24
chr20	60341028	60341080	53	*	53	5	0.22328	0.56868	-0.3454	-6.13612	Intron	1002	166211	ENSG00000179242	CDH4	cadherin 4
chr20	46054566	46054620	55	*	55	5	0.607511	0.304099	0.303412	5.97253	Intergenic	23613	-69092	ENSG00000101040	ZMYND8	zinc finger MYND-type containing 8
chr20	39320533	39320589	57	*	57	7	0.606601	0.379838	0.226763	5.79331	Promoter	9935	-2657	ENSG00000204103	MAFB	MAF bZIP transcription factor B
chr20	33575836	33575906	71	*	71	4	0.699519	0.184709	0.51481	5.79018	Promoter	574501	-2273	ENSG00000207635	MIR499A	microRNA 499a
chr20	31253355	31253415	61	*	61	5	0.233721	0.455676	-0.221955	-5.41155	Intron	284805	8328	ENSG00000198547	C20orf203	chromosome 20 open reading frame 203
chr20	46422023	46422084	62	*	62	5	0.760188	0.455951	0.304237	4.9173	Intergenic	55959	-6663	ENSG00000196562	SULF2	sulfatase 2
chr20	59745144	59745198	55	*	55	4	0.675707	0.514842	0.160865	4.89077	Intergenic	1002	-82284	ENSG00000179242	CDH4	cadherin 4
chr20	50393940	50394028	89	*	89	5	0.406193	0.573608	-0.167415	-4.04317	Intergenic	10079	-9032	ENSG00000054793	ATP9A	ATPase phospholipid transporting 9A (putative)
chr20	31508195	31508253	59	*	59	4	0.405439	0.542396	-0.136957	-3.84096	Intergenic	140732	83986	ENSG00000167098	SUN5	Sad1 and UNC84 domain containing 5
chr20	32465254	32466118	865	*	865	4	0.396748	0.688274	-0.291526	-3.63349	Intergenic	128866	66144	ENSG00000101421	CHMP4B	charged multivesicular body protein 4B
chr20	9484308	9484368	61	*	61	7	0.556534	0.418679	0.137855	3.57532	Intergenic	24141	-10637	ENSG00000125869	LAMP5	lysosomal associated membrane protein family member 5
chr20	57165689	57165754	66	*	66	4	0.752407	0.45172	0.300687	3.07877	Intron	8675	-60555	ENSG00000124222	STX16	syntaxin 16
chr20	56749403	56749478	76	*	76	10	0.391255	0.566952	-0.175697	-2.58	Intergenic	128602	23420	ENSG00000124237	C20orf85	chromosome 20 open reading frame 85
chr20	32955019	32955076	58	*	58	4	0.539922	0.764325	-0.224404	-2.35578	Intron	83737	3978	ENSG00000078747	ITCH	itchy E3 ubiquitin protein ligase
chr20	3031993	3032049	57	*	57	4	0.690553	0.508516	0.182037	1.57666	Intergenic	64949	5318	ENSG00000125901	MRPS26	mitochondrial ribosomal protein S26
chr20	30191581	30191654	74	*	74	12	0.301819	0.434865	-0.133046	1.44134	Promoter	3397	-1432	ENSG00000125968	ID1	inhibitor of DNA binding 1, HLH protein
chr20	47203907	47203971	65	*	65	5	0.491071	0.600296	-0.109226	-0.816325	Intergenic	57580	69147	ENSG00000124126	PREX1	phosphatidylinositol-3,4,5-trisphosphate dependent Rac exchange factor 1
chr20	56563982	56564060	79	*	79	7	0.297802	0.40929	-0.111488	-0.581922	Intergenic	100616353	93532	#N/A	#N/A	#N/A
chr20	3662248	3662311	64	*	64	4	0.522171	0.296448	0.225723	0.413986	Promoter	80332	427	ENSG00000149451	ADAM33	ADAM metallopeptidase domain 33
chr21	30266625	30266724	100	*	100	7	0.867829	0.136016	0.731813	30.6943	Intergenic	29104	-8930	ENSG00000156239	N6AMT1	N-6 adenine-specific DNA methyltransferase 1
chr21	32917250	32917320	71	*	71	7	0.282498	0.634027	-0.351529	-23.3942	Intron	7074	13970	ENSG00000156299	TIAM1	TIAM Rac1 associated GEF 1
chr21	9647998	9648116	119	*	119	17	0.285953	0.690412	-0.404459	-22.8642	Intergenic	100500862	-177716	ENSG00000275708	MIR3648-1	microRNA 3648-1
chr21	48086783	48086847	65	*	65	7	0.875197	0.324061	0.551136	22.351	Intergenic	3275	23585	ENSG00000160310	PRMT2	protein arginine methyltransferase 2
chr21	17276886	17276945	60	*	60	10	0.749813	0.188884	0.560929	21.4462	Intergenic	388815	-165897	ENSG00000215386	MIR99AHG	mir-99a-let-7c cluster host gene
chr21	46901695	46901765	71	*	71	6	0.212842	0.90433	-0.691488	-20.6132	Intron	80781	-22565	ENSG00000182871	COL18A1	collagen type XVIII alpha 1 chain
chr21	46521175	46521230	56	*	56	11	0.329518	0.806298	-0.476779	-19.8121	Intron	104	26682	ENSG00000197381	ADARB1	adenosine deaminase RNA specific B1
chr21	46375865	46375958	94	*	94	9	0.444376	0.92534	-0.480964	-19.0311	Intron	85395	15910	ENSG00000160256	FAM207A	family with sequence similarity 207 member A
chr21	44782571	44782632	62	*	62	9	0.679756	0.211823	0.467933	18.7244	Intergenic	150094	64370	ENSG00000142178	SIK1	salt inducible kinase 1
chr21	27452364	27452435	72	*	72	5	0.299321	0.689001	-0.38968	-15.9752	Intron	351	60273	ENSG00000142192	APP	amyloid beta precursor protein
chr21	30527926	30528013	88	*	88	8	0.670542	0.131796	0.538747	14.9211	Intron	56911	10026	ENSG00000156265	MAP3K7CL	MAP3K7 C-terminal like
chr21	23582287	23582340	54	*	54	7	0.0944464	0.301331	-0.206884	-13.6729	Intergenic	54143	111351	ENSG00000184856	LINC00308	long intergenic non-protein coding RNA 308
chr21	34993433	34993491	59	*	59	6	0.607785	0.220707	0.387078	12.7353	Intron	9946	20669	ENSG00000205758	CRYZL1	crystallin zeta like 1
chr21	46340706	46340757	52	*	52	7	0.45736	0.29903	0.15833	12.5422	Promoter	100505746	-193	ENSG00000227039	ITGB2-AS1	ITGB2 antisense RNA 1
chr21	46321043	46321099	57	*	57	5	0.856377	0.625166	0.231211	12.4879	Intron	3689	9642	ENSG00000160255	ITGB2	integrin subunit beta 2
chr21	37851658	37851710	53	*	53	7	0.46117	0.673254	-0.212084	-12.4126	Promoter	23562	678	ENSG00000159261	CLDN14	claudin 14
chr21	44081228	44081329	102	*	102	4	0.211735	0.798376	-0.586641	-11.6935	Intron	5152	7366	ENSG00000160191	PDE9A	phosphodiesterase 9A
chr21	40086981	40087047	67	*	67	5	0.239658	0.604644	-0.364986	-9.18065	Intergenic	400866	37134	ENSG00000223806	LINC00114	long intergenic non-protein coding RNA 114
chr21	46265101	46265169	69	*	69	7	0.497953	0.147846	0.350106	9.16826	Intergenic	6612	-27057	ENSG00000184900	SUMO3	small ubiquitin like modifier 3
chr21	31901719	31901771	53	*	53	5	0.143313	0.715607	-0.572294	-8.70504	Intergenic	337973	12410	ENSG00000186925	KRTAP19-6	keratin associated protein 19-6
chr21	14944909	14945044	136	*	136	8	0.472308	0.667655	-0.195347	-8.49463	Intergenic	317754	-37454	ENSG00000166351	POTED	POTE ankyrin domain family member D
chr21	43043325	43043382	58	*	58	5	0.358411	0.740943	-0.382532	-8.47219	Intergenic	54090	-56080	#N/A	LINC00111	long intergenic non-protein coding RNA 111
chr21	46947708	46947981	274	*	274	4	0.5474	0.190311	0.357088	7.36086	Intron	6573	6561	ENSG00000173638	SLC19A1	solute carrier family 19 member 1
chr21	37510202	37510253	52	*	52	4	0.890001	0.427364	0.462637	7.12761	Promoter	874	2939	ENSG00000159231	CBR3	carbonyl reductase 3
chr21	40195086	40195138	53	*	53	4	0.0543935	0.763395	-0.709002	-6.94843	UTR	2114	17331	ENSG00000157557	ETS2	ETS proto-oncogene 2, transcription factor
chr21	41027901	41027960	60	*	60	6	0.550917	0.427802	0.123114	6.80818	Promoter	10317	-1294	ENSG00000183778	B3GALT5	beta-1,3-galactosyltransferase 5
chr21	46278877	46278947	71	*	71	7	0.17223	0.32492	-0.15269	-6.41224	Intron	754	14871	ENSG00000183255	PTTG1IP	PTTG1 interacting protein
chr21	47806348	47806441	94	*	94	9	0.766963	0.534587	0.232375	6.23055	Intron	5116	52037	ENSG00000160299	PCNT	pericentrin
chr21	41465723	41465793	71	*	71	10	0.55918	0.430095	0.129085	5.66829	Exon	100616148	118565	ENSG00000263973	MIR4760	microRNA 4760
chr21	47425148	47425252	105	*	105	5	0.50567	0.350769	0.154901	5.58818	Intergenic	1291	4037	ENSG00000142156	COL6A1	collagen type VI alpha 1 chain
chr21	33017677	33017733	57	*	57	5	0.660825	0.777696	-0.116871	-5.16852	Intergenic	6647	-14202	ENSG00000142168	SOD1	superoxide dismutase 1
chr21	18854246	18854311	66	*	66	4	0.37889	0.554386	-0.175497	-3.30235	Intergenic	1525	-30913	ENSG00000154639	CXADR	CXADR Ig-like cell adhesion molecule
chr21	34842570	34842647	78	*	78	6	0.470289	0.601141	-0.130852	-2.90058	Intron	757	9669	ENSG00000142188	TMEM50B	transmembrane protein 50B
chr22	18275828	18275951	124	*	124	21	0.847702	0.341468	0.506233	65.6915	Promoter	57553	-1395	ENSG00000243156	MICAL3	microtubule associated monooxygenase, calponin and LIM domain containing 3
chr22	50985230	50985340	111	*	111	25	0.516093	0.223261	0.292832	62.9449	Promoter	113730	-1122	ENSG00000130487	KLHDC7B	kelch domain containing 7B
chr22	23231303	23231393	91	*	91	5	0.0505033	0.849764	-0.799261	-31.9513	Promoter	100423062	1343	ENSG00000254709	IGLL5	immunoglobulin lambda like polypeptide 5
chr22	43166286	43166470	185	*	185	15	0.72957	0.405592	0.323978	31.1977	Intergenic	53947	-49000	ENSG00000128274	A4GALT	alpha 1,4-galactosyltransferase (P blood group)
chr22	22939517	22939592	76	*	76	13	0.777408	0.272061	0.505347	30.5151	Intron	648691	37761	ENSG00000220891	LL22NC03-63E9.3	uncharacterized LOC648691
chr22	47508364	47508515	152	*	152	10	0.529538	0.903011	-0.373473	-27.793	Intron	25771	338540	ENSG00000054611	TBC1D22A	TBC1 domain family member 22A
chr22	18977169	18977271	103	*	103	13	0.651405	0.125358	0.526047	27.1776	Intron	26220	19158	ENSG00000273032	DGCR5	DiGeorge syndrome critical region gene 5
chr22	50087555	50087646	92	*	92	12	0.791164	0.216276	0.574888	25.7007	Intergenic	348645	-36365	ENSG00000188511	C22orf34	chromosome 22 open reading frame 34
chr22	32019695	32019771	77	*	77	8	0.836682	0.211571	0.625112	24.4709	Exon	23761	7039	ENSG00000241878	PISD	phosphatidylserine decarboxylase
chr22	45641557	45641643	87	*	87	10	0.892384	0.291672	0.600712	23.723	Intergenic	23313	-4907	ENSG00000100364	KIAA0930	KIAA0930
chr22	46762781	46762866	86	*	86	15	0.236808	0.581766	-0.344958	-23.4198	Intron	55687	31483	ENSG00000100416	TRMU	tRNA 5-methylaminomethyl-2-thiouridylate methyltransferase
chr22	48666154	48666263	110	*	110	9	0.570495	0.124184	0.446311	22.4228	Intergenic	100422916	-3913	ENSG00000266508	MIR3201	microRNA 3201
chr22	39984429	39984535	107	*	107	11	0.131471	0.439359	-0.307888	-21.5241	Intron	8911	-9621	ENSG00000100346	CACNA1I	calcium voltage-gated channel subunit alpha1 I
chr22	42823372	42823498	127	*	127	6	0.885862	0.264621	0.621241	21.3919	Intron	150372	4903	ENSG00000235568	NFAM1	NFAT activating protein with ITAM motif 1
chr22	27310882	27310977	96	*	96	10	0.634992	0.187884	0.447108	20.1256	Intergenic	440823	257436	ENSG00000225783	MIAT	myocardial infarction associated transcript
chr22	37945126	37946217	1092	*	1092	9	0.320111	0.681083	-0.360973	-20.0483	Intergenic	11135	-10254	ENSG00000128283	CDC42EP1	CDC42 effector protein 1
chr22	36429165	36429254	90	*	90	9	0.787529	0.266795	0.520734	19.9582	Intergenic	23543	-4580	ENSG00000100320	RBFOX2	RNA binding fox-1 homolog 2
chr22	46904767	46904833	67	*	67	9	0.715637	0.272034	0.443603	19.9308	Intron	9620	28234	ENSG00000075275	CELSR1	cadherin EGF LAG seven-pass G-type receptor 1
chr22	44478079	44478164	86	*	86	7	0.335514	0.738082	-0.402567	-19.7004	Intron	29780	13082	ENSG00000188677	PARVB	parvin beta
chr22	25265182	25265239	58	*	58	7	0.247276	0.667866	-0.42059	-19.3992	Intron	129049	25755	ENSG00000167037	SGSM1	small G protein signaling modulator 1
chr22	49853164	49854439	1276	*	1276	10	0.62029	0.261833	0.358458	17.5372	Intron	348645	196751	ENSG00000188511	C22orf34	chromosome 22 open reading frame 34
chr22	22351895	22351951	57	*	57	5	0.742388	0.223843	0.518545	16.0948	Intron	8940	-14708	ENSG00000100038	TOP3B	DNA topoisomerase III beta
chr22	18235877	18235975	99	*	99	8	0.909143	0.285048	0.624095	15.7871	Intron	100423025	11050	ENSG00000264757	MIR3198-1	microRNA 3198-1
chr22	18455174	18455293	120	*	120	7	0.660415	0.131265	0.52915	14.8177	Intron	693233	8434	ENSG00000207780	MIR648	microRNA 648
chr22	17848506	17848582	77	*	77	10	0.737474	0.33967	0.397804	14.7656	Intron	27443	7667	ENSG00000099954	CECR2	CECR2 histone acetyl-lysine reader
chr22	42113688	42113764	77	*	77	7	0.201669	0.636147	-0.434478	-14.7433	Intron	150365	18170	ENSG00000167077	MEI1	meiotic double-stranded break formation protein 1
chr22	27719698	27719776	79	*	79	6	0.14829	0.839191	-0.690901	-14.3382	Intergenic	4330	468095	ENSG00000169184	MN1	MN1 proto-oncogene, transcriptional regulator
chr22	37693109	37694095	987	*	987	6	0.734381	0.194187	0.540193	13.7359	UTR	27128	14614	ENSG00000100055	CYTH4	cytohesin 4
chr22	26128670	26129193	524	*	524	6	0.800453	0.467797	0.332656	13.2758	Intergenic	84700	-8927	ENSG00000133454	MYO18B	myosin XVIIIB
chr22	22228941	22229027	87	*	87	8	0.471105	0.821831	-0.350725	-13.0395	Intergenic	5594	-6971	ENSG00000100030	MAPK1	mitogen-activated protein kinase 1
chr22	49247938	49247991	54	*	54	7	0.57314	0.298395	0.274745	12.8235	Intergenic	100128946	-14591	ENSG00000205632	LINC01310	long intergenic non-protein coding RNA 1310
chr22	48613839	48613904	66	*	66	6	0.720416	0.19222	0.528196	12.7378	Intergenic	100422916	-56272	ENSG00000266508	MIR3201	microRNA 3201
chr22	16288249	16288338	90	*	90	8	0.232868	0.532824	-0.299956	-12.2621	Promoter	23784	-312	ENSG00000198062	POTEH	POTE ankyrin domain family member H
chr22	44241389	44242851	1463	*	1463	5	0.0881592	0.731954	-0.643794	-12.2513	Intron	25830	-3569	ENSG00000130540	SULT4A1	sulfotransferase family 4A member 1
chr22	50052111	50052173	63	*	63	4	0.157485	0.777324	-0.619839	-12.1901	Promoter	348645	-921	ENSG00000188511	C22orf34	chromosome 22 open reading frame 34
chr22	37371197	37371282	86	*	86	5	0.410912	0.835196	-0.424284	-11.6054	Intergenic	100506241	9908	ENSG00000215403	LL22NC01-81G9.3	uncharacterized protein FLJ39582-like
chr22	38435769	38435822	54	*	54	5	0.88197	0.156451	0.725519	11.5439	Intergenic	9463	-17440	ENSG00000100151	PICK1	protein interacting with PRKCA 1
chr22	20764741	20764816	76	*	76	7	0.871612	0.483897	0.387715	11.1838	Intergenic	7625	16336	ENSG00000185252	ZNF74	zinc finger protein 74
chr22	36830824	36830887	64	*	64	5	0.43478	0.849887	-0.415107	-10.2752	Intergenic	4627	-46761	ENSG00000100345	MYH9	myosin heavy chain 9
chr22	50647059	50647141	83	*	83	9	0.877662	0.488964	0.388697	10.0289	Promoter	83642	246	ENSG00000073169	SELENOO	selenoprotein O
chr22	25317130	25317224	95	*	95	5	0.822765	0.429423	0.393343	9.96822	Intron	255349	18090	ENSG00000206069	TMEM211	transmembrane protein 211
chr22	47989669	47989735	67	*	67	4	0.460324	0.110891	0.349433	9.91506	Intergenic	400932	37583	ENSG00000205634	LINC00898	long intergenic non-protein coding RNA 898
chr22	38121217	38121298	82	*	82	5	0.822841	0.240712	0.58213	9.64945	Exon	11078	-20943	ENSG00000100106	TRIOBP	TRIO and F-actin binding protein
chr22	27929722	27929785	64	*	64	8	0.304581	0.583315	-0.278735	-9.2256	Intergenic	4330	258086	ENSG00000169184	MN1	MN1 proto-oncogene, transcriptional regulator
chr22	49152200	49152376	177	*	177	4	0.608323	0.28361	0.324713	9.13495	Intergenic	100616415	-23731	ENSG00000266887	MIR4535	microRNA 4535
chr22	45451952	45452009	58	*	58	7	0.649463	0.366192	0.283271	9.13299	Intergenic	112885	-46143	ENSG00000056487	PHF21B	PHD finger protein 21B
chr22	42419690	42419742	53	*	53	4	0.290311	0.807865	-0.517553	-9.03974	Intron	164684	4024	ENSG00000183066	WBP2NL	WBP2 N-terminal like
chr22	35948167	35948227	61	*	61	5	0.741526	0.315567	0.425959	8.81526	UTR	23551	5346	ENSG00000100302	RASD2	RASD family member 2
chr22	28103256	28103317	62	*	62	5	0.20667	0.40267	-0.196	-8.7911	Intergenic	4330	84554	ENSG00000169184	MN1	MN1 proto-oncogene, transcriptional regulator
chr22	43842929	43843440	512	*	512	9	0.343458	0.526118	-0.182659	-8.7377	Intron	758	29168	ENSG00000186732	MPPED1	metallophosphoesterase domain containing 1
chr22	32732465	32732529	65	*	65	5	0.224178	0.732811	-0.508633	-8.45693	Intergenic	10738	-18343	ENSG00000128276	RFPL3	ret finger protein like 3
chr22	44163073	44165692	2620	*	2620	4	0.328679	0.563798	-0.235119	-8.41611	Intron	64800	12513	ENSG00000186976	EFCAB6	EF-hand calcium binding domain 6
chr22	51134364	51134415	52	*	52	5	0.617681	0.409579	0.208101	8.33791	Promoter	85358	-1577	ENSG00000251322	SHANK3	SH3 and multiple ankyrin repeat domains 3
chr22	46471262	46471643	382	*	382	5	0.768028	0.414654	0.353374	8.17206	Intron	400931	-10234	ENSG00000197182	MIRLET7BHG	MIRLET7B host gene
chr22	23268681	23268748	68	*	68	6	0.843943	0.305719	0.538224	8.08116	Intergenic	100423062	38721	ENSG00000254709	IGLL5	immunoglobulin lambda like polypeptide 5
chr22	32731655	32731716	62	*	62	5	0.725656	0.34252	0.383137	7.97472	Intergenic	10738	-19156	ENSG00000128276	RFPL3	ret finger protein like 3
chr22	43118965	43119041	77	*	77	11	0.714112	0.477134	0.236978	7.96255	Promoter	53947	-1679	ENSG00000128274	A4GALT	alpha 1,4-galactosyltransferase (P blood group)
chr22	36720760	36720850	91	*	91	5	0.763688	0.218314	0.545374	7.583	Intron	4627	16998	ENSG00000100345	MYH9	myosin heavy chain 9
chr22	49733341	49733416	76	*	76	7	0.627089	0.356244	0.270846	6.71923	Intergenic	348645	317774	ENSG00000188511	C22orf34	chromosome 22 open reading frame 34
chr22	33305450	33305545	96	*	96	4	0.900196	0.451077	0.449119	6.47538	Intron	8224	97264	ENSG00000185666	SYN3	synapsin III
chr22	19712250	19712900	651	*	651	8	0.524326	0.25052	0.273806	6.41922	UTR	100526833	6258	ENSG00000284874	SEPT5-GP1BB	SEPT5-GP1BB readthrough
chr22	41408169	41408229	61	*	61	5	0.476496	0.844081	-0.367584	-5.62886	Intergenic	9978	60818	ENSG00000100387	RBX1	ring-box 1
chr22	42727107	42727172	66	*	66	4	0.794867	0.300268	0.494599	4.88861	Intergenic	388906	61348	#N/A	OGFRP1	opioid growth factor receptor pseudogene 1
chr22	49299078	49299138	61	*	61	5	0.189419	0.502026	-0.312608	-4.74268	Intergenic	100128946	36496	ENSG00000205632	LINC01310	long intergenic non-protein coding RNA 1310
chr22	34328345	34328439	95	*	95	5	0.30661	0.501588	-0.194978	-4.72241	Intergenic	9215	-9761	ENSG00000133424	LARGE1	LARGE xylosyl- and glucuronyltransferase 1
chr22	45369033	45370482	1450	*	1450	4	0.451858	0.720687	-0.268829	-4.61971	Intron	112885	34392	ENSG00000056487	PHF21B	PHD finger protein 21B
chr22	25359863	25361275	1413	*	1413	4	0.71641	0.345572	0.370838	4.5934	Intergenic	255349	-24549	ENSG00000206069	TMEM211	transmembrane protein 211
chr22	47963689	47963748	60	*	60	4	0.417994	0.575973	-0.157978	-4.16115	Intergenic	400932	63570	ENSG00000205634	LINC00898	long intergenic non-protein coding RNA 898
chr22	48661324	48661381	58	*	58	6	0.602333	0.717925	-0.115592	-4.1131	Intergenic	100422916	-8795	ENSG00000266508	MIR3201	microRNA 3201
chr22	46328391	46329663	1273	*	1273	7	0.502166	0.656162	-0.153996	-2.20142	Intron	7477	38581	ENSG00000188064	WNT7B	Wnt family member 7B
chr22	34547522	34547574	53	*	53	4	0.49845	0.668506	-0.170056	-1.86525	Intergenic	9215	-228938	ENSG00000133424	LARGE1	LARGE xylosyl- and glucuronyltransferase 1
chr22	26981440	26981509	70	*	70	4	0.329135	0.553399	-0.224264	-1.24908	Intron	8459	4580	ENSG00000128294	TPST2	tyrosylprotein sulfotransferase 2
chr22	49832010	49832063	54	*	54	7	0.557196	0.413807	0.143389	0.747404	Intron	348645	219127	ENSG00000188511	C22orf34	chromosome 22 open reading frame 34
chr3	51236581	51236736	156	*	156	16	0.790968	0.170625	0.620343	39.5802	Intron	7873	-185956	ENSG00000145050	MANF	mesencephalic astrocyte derived neurotrophic factor
chr3	11057710	11058204	495	*	495	14	0.207655	0.608712	-0.401057	-38.5063	Promoter	6529	-598	ENSG00000157103	SLC6A1	solute carrier family 6 member 1
chr3	192462739	192462873	135	*	135	23	0.441668	0.334335	0.107332	32.9899	Intergenic	2257	-17351	ENSG00000114279	FGF12	fibroblast growth factor 12
chr3	196403253	196403346	94	*	94	15	0.32475	0.588148	-0.263399	-31.3235	Intergenic	84984	35777	ENSG00000174007	CEP19	centrosomal protein 19
chr3	128722881	128722984	104	*	104	10	0.0621117	0.702074	-0.639963	-27.4915	Promoter	79825	2409	ENSG00000114654	EFCC1	EF-hand and coiled-coil domain containing 1
chr3	14347244	14347306	63	*	63	6	0.813632	0.0795199	0.734112	26.5647	Intergenic	6533	-96770	ENSG00000131389	SLC6A6	solute carrier family 6 member 6
chr3	9918734	9918830	97	*	97	10	0.737448	0.128795	0.608654	25.8078	Promoter	63924	1365	ENSG00000187288	CIDEC	cell death inducing DFFA like effector c
chr3	84190476	84190604	129	*	129	15	0.713642	0.23646	0.477182	24.7719	Intergenic	440970	728122	ENSG00000242641	LINC00971	long intergenic non-protein coding RNA 971
chr3	131256282	131256717	436	*	436	8	0.218894	0.733894	-0.515001	-24.136	Intron	131034	5220	ENSG00000196353	CPNE4	copine 4
chr3	158440729	158441001	273	*	273	11	0.576526	0.178055	0.398471	23.8692	Intron	5918	9274	ENSG00000118849	RARRES1	retinoic acid receptor responder 1
chr3	129059447	129059513	67	*	67	8	0.0762236	0.435645	-0.359421	-21.8255	Intergenic	8971	-24327	ENSG00000184897	H1-10	H1.10 linker histone
chr3	3002685	3002741	57	*	57	9	0.592884	0.790027	-0.197143	-19.4001	Intron	152330	68786	ENSG00000144619	CNTN4	contactin 4
chr3	50280757	50280829	73	*	73	9	0.750589	0.287851	0.462738	18.8331	Intron	2771	-3497	ENSG00000114353	GNAI2	G protein subunit alpha i2
chr3	65583873	65583958	86	*	86	10	0.672037	0.246347	0.42569	18.5853	Intron	9223	-196494	ENSG00000151276	MAGI1	membrane associated guanylate kinase, WW and PDZ domain containing 1
chr3	33384310	33384376	67	*	67	12	0.216833	0.44903	-0.232197	-18.1306	Intron	25827	53142	ENSG00000153558	FBXL2	F-box and leucine rich repeat protein 2
chr3	129024850	129024925	76	*	76	7	0.525012	0.814326	-0.289314	-17.9468	Intergenic	339942	-10189	#N/A	H1FX-AS1	H1FX antisense RNA 1
chr3	169250478	169250962	485	*	485	5	0.754251	0.147319	0.606932	17.6254	Intron	2122	130601	ENSG00000085276	MECOM	MDS1 and EVI1 complex locus
chr3	1080785	1080840	56	*	56	10	0.784614	0.43983	0.344784	16.7711	Intergenic	27255	-53780	ENSG00000134115	CNTN6	contactin 6
chr3	30811148	30811420	273	*	273	7	0.217013	0.649251	-0.432239	-16.7656	Intron	339896	124733	ENSG00000144644	GADL1	glutamate decarboxylase like 1
chr3	143109433	143109497	65	*	65	6	0.839606	0.0792812	0.760325	15.7295	Intron	100885796	48345	ENSG00000240012	SLC9A9-AS1	SLC9A9 antisense RNA 1
chr3	194871254	194871355	102	*	102	6	0.751106	0.192649	0.558457	15.3671	Promoter	101410543	2654	ENSG00000230266	XXYLT1-AS2	XXYLT1 antisense RNA 2
chr3	196325239	196325292	54	*	54	8	0.645894	0.160859	0.485035	15.2953	Intergenic	200933	29514	ENSG00000174013	FBXO45	F-box protein 45
chr3	197184537	197184625	89	*	89	11	0.153009	0.520047	-0.367038	-14.8514	Intergenic	622	98233	ENSG00000161267	BDH1	3-hydroxybutyrate dehydrogenase 1
chr3	57004826	57004890	65	*	65	6	0.417448	0.896433	-0.478985	-14.5778	Intron	100874200	30758	ENSG00000240198	ARHGEF3-AS1	ARHGEF3 antisense RNA 1
chr3	70802475	70802533	59	*	59	10	0.225525	0.725723	-0.500198	-14.5047	Intergenic	27086	288150	ENSG00000114861	FOXP1	forkhead box P1
chr3	114650069	114650174	106	*	106	5	0.890578	0.209892	0.680686	14.2991	Intron	26137	140087	ENSG00000181722	ZBTB20	zinc finger and BTB domain containing 20
chr3	30103435	30103522	88	*	88	6	0.750202	0.114832	0.63537	14.2444	Intergenic	7048	-544472	ENSG00000163513	TGFBR2	transforming growth factor beta receptor 2
chr3	78965331	78966339	1009	*	1009	8	0.629628	0.27109	0.358538	14.0407	Intron	6091	102270	ENSG00000169855	ROBO1	roundabout guidance receptor 1
chr3	70594305	70594386	82	*	82	4	0.859072	0.205153	0.653918	13.9666	Intergenic	27086	496297	ENSG00000114861	FOXP1	forkhead box P1
chr3	129318103	129318160	58	*	58	11	0.666644	0.384857	0.281787	13.6627	Intron	23129	7422	ENSG00000004399	PLXND1	plexin D1
chr3	126007443	126007517	75	*	75	6	0.0780199	0.671794	-0.593774	-13.6139	Intergenic	28999	68719	ENSG00000163884	KLF15	Kruppel like factor 15
chr3	30723050	30723172	123	*	123	9	0.546524	0.765312	-0.218789	-13.5574	Intron	7048	75056	ENSG00000163513	TGFBR2	transforming growth factor beta receptor 2
chr3	52529020	52529071	52	*	52	7	0.803354	0.580679	0.222675	13.4583	Promoter	23166	-285	ENSG00000010327	STAB1	stabilin 1
chr3	189115223	189115286	64	*	64	9	0.324372	0.568313	-0.243941	-13.2655	Intergenic	100874027	-156840	ENSG00000230115	TPRG1-AS2	TPRG1 antisense RNA 2
chr3	36406921	36406978	58	*	58	9	0.276327	0.637011	-0.360684	-12.9818	Intergenic	6769	-15119	ENSG00000144681	STAC	SH3 and cysteine rich domain
chr3	144603387	144603448	62	*	62	5	0.781287	0.121779	0.659509	12.7958	Intergenic	205428	911220	ENSG00000181744	DIPK2A	divergent protein kinase domain 2A
chr3	50375780	50375860	81	*	81	6	0.832346	0.156451	0.675896	12.5602	Promoter	11186	-116	ENSG00000068028	RASSF1	Ras association domain family member 1
chr3	41040714	41040788	75	*	75	7	0.790792	0.488675	0.302117	12.5275	Intergenic	1499	-195613	ENSG00000168036	CTNNB1	catenin beta 1
chr3	150605622	150605723	102	*	102	13	0.799291	0.558097	0.241194	12.4803	Intron	116933	35351	#N/A	CLRN1-AS1	CLRN1 antisense RNA 1
chr3	48480782	48480871	90	*	90	6	0.446238	0.902008	-0.455769	-12.2876	Promoter	79714	658	ENSG00000164051	CCDC51	coiled-coil domain containing 51
chr3	137870761	137870860	100	*	100	10	0.585945	0.776002	-0.190057	-11.8634	Intergenic	51163	12185	ENSG00000138231	DBR1	debranching RNA lariats 1
chr3	4774817	4774894	78	*	78	7	0.223152	0.69649	-0.473338	-11.8476	Exon	100126791	18380	ENSG00000235947	EGOT	eosinophil granule ontogeny transcript
chr3	49249453	49249553	101	*	101	6	0.820394	0.242911	0.577483	11.6634	Intron	339834	12520	ENSG00000173421	CCDC36	coiled-coil domain containing 36
chr3	9678792	9678862	71	*	71	6	0.800129	0.248526	0.551603	11.4418	Intergenic	64419	-12255	ENSG00000163719	MTMR14	myotubularin related protein 14
chr3	86998894	86998963	70	*	70	6	0.849743	0.356065	0.493678	11.2467	Intron	389136	41294	ENSG00000206538	VGLL3	vestigial like family member 3
chr3	51217508	51217595	88	*	88	5	0.836776	0.286281	0.550495	11.1013	Intron	7873	-205097	ENSG00000145050	MANF	mesencephalic astrocyte derived neurotrophic factor
chr3	68034654	68034722	69	*	69	5	0.724807	0.287783	0.437024	11.0686	Intergenic	407738	-6012	ENSG00000183662	TAFA1	TAFA chemokine like family member 1
chr3	149265369	149265432	64	*	64	5	0.761717	0.350035	0.411682	11.0443	Intron	7104	73001	ENSG00000169903	TM4SF4	transmembrane 4 L six family member 4
chr3	54121518	54121591	74	*	74	4	0.120042	0.684068	-0.564026	-10.8183	Intergenic	55799	-35102	ENSG00000157445	CACNA2D3	calcium voltage-gated channel auxiliary subunit alpha2delta 3
chr3	39742440	39744242	1803	*	1803	5	0.683894	0.305909	0.377984	10.7046	Intergenic	25924	-107061	ENSG00000170011	MYRIP	myosin VIIA and Rab interacting protein
chr3	155456166	155456228	63	*	63	5	0.295187	0.509209	-0.214022	-10.6994	Intergenic	23007	-34169	ENSG00000114805	PLCH1	phospholipase C eta 1
chr3	51286222	51286298	77	*	77	9	0.361389	0.871266	-0.509877	-10.5523	Intron	7873	-136394	ENSG00000145050	MANF	mesencephalic astrocyte derived neurotrophic factor
chr3	195685847	195685937	91	*	91	9	0.686016	0.432418	0.253598	10.5353	Downstream	255812	8924	ENSG00000185485	SDHAP1	succinate dehydrogenase complex flavoprotein subunit A pseudogene 1
chr3	9342831	9343008	178	*	178	4	0.297155	0.809332	-0.512177	-10.2843	Intergenic	9901	-51462	ENSG00000196220	SRGAP3	SLIT-ROBO Rho GTPase activating protein 3
chr3	186990868	186991304	437	*	437	4	0.246132	0.716642	-0.47051	-10.2643	Intron	5648	18506	ENSG00000127241	MASP1	mannan binding lectin serine peptidase 1
chr3	180624939	180625008	70	*	70	8	0.469865	0.772159	-0.302294	-10.0895	Intergenic	8087	-5226	ENSG00000114416	FXR1	FMR1 autosomal homolog 1
chr3	169377794	169377858	65	*	65	5	0.339691	0.744909	-0.405217	-10.0625	Intron	2122	3705	ENSG00000085276	MECOM	MDS1 and EVI1 complex locus
chr3	27759145	27759216	72	*	72	11	0.34793	0.65036	-0.30243	-9.89095	UTR	8320	4990	ENSG00000163508	EOMES	eomesodermin
chr3	36124337	36124422	86	*	86	5	0.835656	0.35224	0.483417	9.81539	Intergenic	6769	-297675	ENSG00000144681	STAC	SH3 and cysteine rich domain
chr3	84297114	84297175	62	*	62	7	0.657023	0.299936	0.357087	9.46669	Intergenic	440970	621551	ENSG00000242641	LINC00971	long intergenic non-protein coding RNA 971
chr3	154117877	154117933	57	*	57	5	0.148985	0.746926	-0.597941	-9.37248	Intron	344758	29571	ENSG00000174948	GPR149	G protein-coupled receptor 149
chr3	105598786	105598841	56	*	56	5	0.725062	0.15014	0.574922	9.29723	Intergenic	868	-10520	ENSG00000114423	CBLB	Cbl proto-oncogene B
chr3	14504616	14505066	451	*	451	6	0.809595	0.466643	0.342952	9.25821	Intron	80852	50252	ENSG00000144596	GRIP2	glutamate receptor interacting protein 2
chr3	183482396	183482509	114	*	114	11	0.787541	0.514702	0.272838	9.14305	Intron	55689	-11194	ENSG00000163872	YEATS2	YEATS domain containing 2
chr3	124553004	124557651	4648	*	4648	6	0.739415	0.383118	0.356297	9.04143	Intron	3693	-16447	ENSG00000082781	ITGB5	integrin subunit beta 5
chr3	146111457	146111521	65	*	65	6	0.649964	0.234323	0.415641	9.00241	Intergenic	57047	75567	ENSG00000163746	PLSCR2	phospholipid scramblase 2
chr3	106863741	106863794	54	*	54	10	0.547461	0.379398	0.168063	8.83665	Intron	100302640	95691	#N/A	LINC00882	long intergenic non-protein coding RNA 882
chr3	57506060	57506118	59	*	59	7	0.695823	0.324404	0.371418	8.59738	Intron	201625	23953	ENSG00000174844	DNAH12	dynein axonemal heavy chain 12
chr3	195904634	195904699	66	*	66	9	0.452251	0.772166	-0.319915	-8.55154	Intergenic	131540	33601	ENSG00000163958	ZDHHC19	zinc finger DHHC-type containing 19
chr3	112561680	112561744	65	*	65	5	0.156586	0.715882	-0.559296	-8.40363	Intron	344807	3053	ENSG00000206531	CD200R1L	CD200 receptor 1 like
chr3	55170497	55170677	181	*	181	27	0.508252	0.641382	-0.13313	-8.19038	Intergenic	57408	-208425	ENSG00000144771	LRTM1	leucine rich repeats and transmembrane domains 1
chr3	173625730	173625790	61	*	61	5	0.743374	0.413998	0.329376	8.15625	Intron	22871	303661	ENSG00000169760	NLGN1	neuroligin 1
chr3	150544350	150544402	53	*	53	5	0.882606	0.65511	0.227496	8.14311	Intergenic	116933	-25869	#N/A	CLRN1-AS1	CLRN1 antisense RNA 1
chr3	123049997	123050089	93	*	93	4	0.706007	0.210457	0.49555	8.12133	Intron	111	73319	ENSG00000173175	ADCY5	adenylate cyclase 5
chr3	138866318	138866370	53	*	53	4	0.793912	0.237082	0.55683	7.99345	Intergenic	60467	43291	ENSG00000232416	BPESC1	blepharophimosis, epicanthus inversus and ptosis candidate 1
chr3	11214578	11214662	85	*	85	4	0.897036	0.353643	0.543393	7.98987	Intron	3269	18364	ENSG00000196639	HRH1	histamine receptor H1
chr3	65103222	65103280	59	*	59	4	0.871158	0.465549	0.40561	7.98556	Intergenic	9223	284099	ENSG00000151276	MAGI1	membrane associated guanylate kinase, WW and PDZ domain containing 1
chr3	193800861	193800942	82	*	82	4	0.320327	0.75441	-0.434083	-7.77347	Intergenic	3280	-52989	ENSG00000114315	HES1	hes family bHLH transcription factor 1
chr3	82923686	82923767	82	*	82	4	0.722717	0.173238	0.549479	7.63329	Intergenic	2632	-1112736	ENSG00000114480	GBE1	1,4-alpha-glucan branching enzyme 1
chr3	51744384	51744452	69	*	69	5	0.743207	0.389563	0.353645	7.45006	Intron	2912	3303	ENSG00000164082	GRM2	glutamate metabotropic receptor 2
chr3	16174271	16174325	55	*	55	5	0.358133	0.714845	-0.356712	-7.40937	Intron	117248	-41859	ENSG00000131386	GALNT15	polypeptide N-acetylgalactosaminyltransferase 15
chr3	46953670	46953732	63	*	63	4	0.724442	0.18693	0.537512	7.17195	Intergenic	5745	29931	ENSG00000160801	PTH1R	parathyroid hormone 1 receptor
chr3	49359152	49359224	73	*	73	7	0.857486	0.432189	0.425297	7.15259	Intron	7375	-8856	ENSG00000114316	USP4	ubiquitin specific peptidase 4
chr3	95060164	95060216	53	*	53	5	0.728702	0.400635	0.328067	7.08699	Intergenic	100287639	341821	ENSG00000244681	MTHFD2P1	methylenetetrahydrofolate dehydrogenase (NADP+ dependent) 2, methenyltetrahydrofolate cyclohydrolase pseudogene 1
chr3	11221179	11221231	53	*	53	7	0.739786	0.453754	0.286033	6.54505	Intron	3269	24965	ENSG00000196639	HRH1	histamine receptor H1
chr3	11259903	11259959	57	*	57	5	0.832001	0.455263	0.376738	6.42829	Intron	3269	-7710	ENSG00000196639	HRH1	histamine receptor H1
chr3	66670796	66670857	62	*	62	7	0.822239	0.514089	0.30815	6.16317	Intergenic	26018	-119951	ENSG00000144749	LRIG1	leucine rich repeats and immunoglobulin like domains 1
chr3	138915117	138915181	65	*	65	4	0.759168	0.241071	0.518097	5.94284	Intergenic	140464	37183	ENSG00000281473	PISRT1	PISRT1 lncRNA
chr3	104676129	104676215	87	*	87	6	0.609424	0.383557	0.225867	5.85058	Intergenic	214	-409342	ENSG00000170017	ALCAM	activated leukocyte cell adhesion molecule
chr3	13269763	13269835	73	*	73	5	0.769235	0.518182	0.251053	5.81991	Intergenic	23225	126359	ENSG00000132182	NUP210	nucleoporin 210
chr3	157155025	157155086	62	*	62	5	0.594358	0.195725	0.398634	5.72213	Promoter	5806	445	ENSG00000163661	PTX3	pentraxin 3
chr3	197456224	197456280	57	*	57	4	0.630318	0.0629588	0.567359	5.45888	Intron	9711	7493	ENSG00000145016	RUBCN	rubicon autophagy regulator
chr3	181443608	181444125	518	*	518	4	0.100369	0.537114	-0.436745	-5.33346	Intron	6657	13896	ENSG00000181449	SOX2	SRY-box transcription factor 2
chr3	155875718	155875779	62	*	62	7	0.645813	0.451618	0.194195	5.26452	Intron	7881	14967	ENSG00000169282	KCNAB1	potassium voltage-gated channel subfamily A member regulatory beta subunit 1
chr3	50570130	50570752	623	*	623	5	0.709228	0.408516	0.300712	5.12647	Intergenic	9254	-29238	ENSG00000007402	CACNA2D2	calcium voltage-gated channel auxiliary subunit alpha2delta 2
chr3	19737400	19737450	51	*	51	5	0.446692	0.673365	-0.226673	-5.09288	Intergenic	151651	238256	ENSG00000163576	EFHB	EF-hand domain family member B
chr3	89219164	89219258	95	*	95	8	0.479843	0.723901	-0.244058	-4.95013	Intron	2042	62490	ENSG00000044524	EPHA3	EPH receptor A3
chr3	47561674	47561764	91	*	91	6	0.652798	0.498582	0.154216	4.55905	Intergenic	54859	-6475	ENSG00000163832	ELP6	elongator acetyltransferase complex subunit 6
chr3	48666810	48667168	359	*	359	5	0.460881	0.674493	-0.213613	-4.3588	Exon	65010	4111	ENSG00000225697	SLC26A6	solute carrier family 26 member 6
chr3	11980522	11980590	69	*	69	4	0.43861	0.724438	-0.285829	-4.26642	Intergenic	6854	-65272	ENSG00000157152	SYN2	synapsin II
chr3	57577943	57581393	3451	*	3451	5	0.521702	0.646904	-0.125201	-4.26155	Promoter	378	1822	ENSG00000168374	ARF4	ADP ribosylation factor 4
chr3	10883405	10885924	2520	*	2520	5	0.654348	0.447702	0.206646	3.83991	Exon	6538	25488	ENSG00000132164	SLC6A11	solute carrier family 6 member 11
chr3	107149518	107149833	316	*	316	6	0.353341	0.528935	-0.175593	-3.66255	Exon	84692	53330	ENSG00000138483	CCDC54	coiled-coil domain containing 54
chr3	12867330	12868491	1162	*	1162	5	0.519774	0.684564	-0.16479	-3.40346	Intron	6161	13458	ENSG00000144713	RPL32	ribosomal protein L32
chr3	194080688	194080742	55	*	55	9	0.594965	0.478546	0.116419	3.03293	Exon	1370	-8631	ENSG00000178772	CPN2	carboxypeptidase N subunit 2
chr3	141957720	141957778	59	*	59	4	0.623277	0.457999	0.165278	2.63353	Intergenic	256356	-13271	ENSG00000175066	GK5	glycerol kinase 5
chr3	9933494	9933588	95	*	95	5	0.492064	0.608629	-0.116565	-1.74599	Promoter	84522	1223	ENSG00000171135	JAGN1	jagunal homolog 1
chr3	84873172	84873226	55	*	55	5	0.515912	0.373277	0.142635	1.56641	Intron	440970	45500	ENSG00000242641	LINC00971	long intergenic non-protein coding RNA 971
chr3	123440982	123441055	74	*	74	4	0.606999	0.713287	-0.106288	-1.395	Exon	4638	-20626	ENSG00000065534	MYLK	myosin light chain kinase
chr3	134198410	134198470	61	*	61	5	0.340913	0.440971	-0.100058	-1.32864	Intron	80254	-6105	ENSG00000182923	CEP63	centrosomal protein 63
chr3	16361022	16361108	87	*	87	4	0.564436	0.791848	-0.227412	-1.0055	Intron	92106	50389	ENSG00000154814	OXNAD1	oxidoreductase NAD binding domain containing 1
chr3	180901187	180901256	70	*	70	4	0.562517	0.435946	0.126571	0.862453	Intron	347689	8255	ENSG00000242808	SOX2-OT	SOX2 overlapping transcript
chr4	142214329	142214397	69	*	69	7	0.958753	0.161068	0.797685	36.5298	Intergenic	27309	72280	ENSG00000109445	ZNF330	zinc finger protein 330
chr4	132683260	132683356	97	*	97	21	0.281402	0.665996	-0.384594	-31.6372	Intergenic	57575	-1387114	ENSG00000138650	PCDH10	protocadherin 10
chr4	132300379	132300484	106	*	106	11	0.807339	0.143441	0.663897	30.045	Intergenic	57575	-1769986	ENSG00000138650	PCDH10	protocadherin 10
chr4	154713852	154713947	96	*	96	11	0.824666	0.121779	0.702888	29.9173	Intergenic	6423	-3624	ENSG00000145423	SFRP2	secreted frizzled related protein 2
chr4	111797797	111797876	80	*	80	15	0.406521	0.0862765	0.320245	29.743	Intergenic	5308	-234518	ENSG00000164093	PITX2	paired like homeodomain 2
chr4	7344772	7344835	64	*	64	11	0.349971	0.793012	-0.443041	-29.5136	Intron	100616471	32595	ENSG00000264658	MIR4798	microRNA 4798
chr4	174429111	174429199	89	*	89	9	0.834855	0.448998	0.385857	27.8896	Intergenic	9464	21331	ENSG00000164107	HAND2	heart and neural crest derivatives expressed 2
chr4	164199191	164199247	57	*	57	9	0.238147	0.790857	-0.55271	-27.3473	Intergenic	4886	54700	ENSG00000164128	NPY1R	neuropeptide Y receptor Y1
chr4	94997455	94997523	69	*	69	9	0.655501	0.175277	0.480224	26.9376	Intergenic	56916	-131236	ENSG00000163104	SMARCAD1	SWI/SNF-related, matrix-associated actin-dependent regulator of chromatin, subfamily a, containing DEAD/H box 1
chr4	141849921	141849989	69	*	69	9	0.848538	0.309176	0.539362	24.7428	Intron	23158	-172450	ENSG00000109436	TBC1D9	TBC1 domain family member 9
chr4	104443868	104443970	103	*	103	15	0.850492	0.536774	0.313718	24.1381	Intergenic	6870	197003	ENSG00000169836	TACR3	tachykinin receptor 3
chr4	137747139	137747231	93	*	93	7	0.877635	0.186001	0.691634	23.9205	Intergenic	54510	706398	ENSG00000189184	PCDH18	protocadherin 18
chr4	57138267	57138376	110	*	110	15	0.275628	0.701324	-0.425696	-23.8551	Promoter	57482	-111	ENSG00000109265	CRACD	capping protein inhibiting regulator of actin dynamics
chr4	9727274	9727401	128	*	128	6	0.902554	0.215336	0.687217	23.0566	Intergenic	1816	-55857	ENSG00000169676	DRD5	dopamine receptor D5
chr4	175099935	175100044	110	*	110	10	0.191613	0.736694	-0.545081	-22.6029	Intron	80817	-104784	ENSG00000164118	CEP44	centrosomal protein 44
chr4	163300780	163300843	64	*	64	6	0.792633	0.175904	0.616729	22.272	Intergenic	56884	-215594	ENSG00000168843	FSTL5	follistatin like 5
chr4	119740453	119740513	61	*	61	10	0.910059	0.324695	0.585364	20.4469	Intron	9871	16813	ENSG00000150961	SEC24D	SEC24 homolog D, COPII coat complex component
chr4	111087494	111087550	57	*	57	7	0.400729	0.858021	-0.457292	-20.0886	Intron	79071	32221	ENSG00000170522	ELOVL6	ELOVL fatty acid elongase 6
chr4	17710885	17710971	87	*	87	11	0.744996	0.260314	0.484682	19.6957	Exon	27146	72164	ENSG00000047662	FAM184B	family with sequence similarity 184 member B
chr4	184740517	184740581	65	*	65	8	0.151913	0.881971	-0.730058	-19.4075	Intergenic	56977	-85928	ENSG00000173320	STOX2	storkhead box 2
chr4	184721444	184721565	122	*	122	13	0.551013	0.794006	-0.242993	-18.8574	Intergenic	56977	-104944	ENSG00000173320	STOX2	storkhead box 2
chr4	174429541	174429610	70	*	70	9	0.701096	0.40896	0.292135	18.3652	Intergenic	9464	20920	ENSG00000164107	HAND2	heart and neural crest derivatives expressed 2
chr4	128576979	128577086	108	*	108	19	0.328033	0.64901	-0.320977	-18.2951	Intron	27152	22892	ENSG00000164066	INTU	inturned planar cell polarity protein
chr4	3681250	3681346	97	*	97	7	0.227526	0.687471	-0.459946	-18.1053	Promoter	100133461	-1668	ENSG00000250632	LINC02171	long intergenic non-protein coding RNA 2171
chr4	7235070	7235123	54	*	54	7	0.258001	0.748426	-0.490425	-17.4666	Intron	57537	40696	ENSG00000184985	SORCS2	sortilin related VPS10 domain containing receptor 2
chr4	4149473	4149525	53	*	53	6	0.355296	0.913015	-0.557719	-16.9668	Intergenic	133060	79096	ENSG00000163982	OTOP1	otopetrin 1
chr4	3478524	3478747	224	*	224	7	0.591545	0.166579	0.424966	16.5325	Intron	285489	-7524	ENSG00000175920	DOK7	docking protein 7
chr4	7528767	7528851	85	*	85	8	0.319393	0.825615	-0.506221	-16.4974	Intron	100422826	67012	ENSG00000266690	MIR4274	microRNA 4274
chr4	161047207	161047286	80	*	80	10	0.751788	0.121503	0.630284	16.0676	Intergenic	9693	858209	ENSG00000109756	RAPGEF2	Rap guanine nucleotide exchange factor 2
chr4	4866303	4866366	64	*	64	7	0.764984	0.224947	0.540037	15.604	Intergenic	4487	4911	ENSG00000163132	MSX1	msh homeobox 1
chr4	7676585	7676662	78	*	78	9	0.383001	0.546644	-0.163643	-15.5322	Intron	84740	-79155	ENSG00000272620	AFAP1-AS1	AFAP1 antisense RNA 1
chr4	24249950	24250028	79	*	79	8	0.417445	0.779288	-0.361843	-15.2097	Intron	10891	224366	ENSG00000109819	PPARGC1A	PPARG coactivator 1 alpha
chr4	154125637	154125720	84	*	84	9	0.677182	0.401827	0.275354	15.0519	Promoter	23321	39	ENSG00000109654	TRIM2	tripartite motif containing 2
chr4	17385868	17385943	76	*	76	7	0.261717	0.890148	-0.628431	-14.7313	Intergenic	5860	127914	ENSG00000151552	QDPR	quinoid dihydropteridine reductase
chr4	25735673	25735802	130	*	130	7	0.851173	0.355237	0.495936	14.6057	Intergenic	23231	70572	ENSG00000091490	SEL1L3	SEL1L family member 3
chr4	111034098	111034196	99	*	99	6	0.8034	0.168138	0.635263	14.4581	Intron	79071	85575	ENSG00000170522	ELOVL6	ELOVL fatty acid elongase 6
chr4	175052435	175052490	56	*	56	6	0.32053	0.890105	-0.569576	-14.1881	Intron	80817	-152338	ENSG00000164118	CEP44	centrosomal protein 44
chr4	7342184	7342274	91	*	91	8	0.728771	0.267867	0.460904	13.92	Intron	100616471	30007	ENSG00000264658	MIR4798	microRNA 4798
chr4	161892018	161892072	55	*	55	9	0.514044	0.22061	0.293434	13.9127	Intergenic	56884	1193114	ENSG00000168843	FSTL5	follistatin like 5
chr4	183721623	183721693	71	*	71	7	0.100971	0.654857	-0.553886	-13.8285	UTR	1635	116937	ENSG00000129187	DCTD	dCMP deaminase
chr4	6765325	6765380	56	*	56	13	0.392109	0.714079	-0.32197	-13.8168	Intergenic	9778	-19079	ENSG00000170871	KIAA0232	KIAA0232
chr4	24517169	24517219	51	*	51	7	0.424312	0.749958	-0.325646	-13.7092	Intergenic	693158	4694	ENSG00000207697	MIR573	microRNA 573
chr4	143786940	143787000	61	*	61	5	0.191617	0.737445	-0.545828	-13.3519	Intergenic	8821	-19336	ENSG00000109452	INPP4B	inositol polyphosphate-4-phosphatase type II B
chr4	795337	795407	71	*	71	7	0.705888	0.369334	0.336554	12.8277	Intron	100129917	-19701	ENSG00000249592	LOC100129917	uncharacterized LOC100129917
chr4	6015402	6015456	55	*	55	7	0.254636	0.617943	-0.363307	-12.8074	Intergenic	100616201	-90347	ENSG00000263631	MIR378D1	microRNA 378d-1
chr4	7751261	7751315	55	*	55	5	0.191345	0.740559	-0.549214	-12.7239	Intergenic	84740	-4502	ENSG00000272620	AFAP1-AS1	AFAP1 antisense RNA 1
chr4	1703494	1703566	73	*	73	7	0.886703	0.351519	0.535183	12.6187	Intron	7884	10464	ENSG00000163950	SLBP	stem-loop binding protein
chr4	14865146	14865215	70	*	70	5	0.187178	0.673868	-0.48669	-12.4111	Intron	441009	130914	ENSG00000247624	CPEB2-DT	CPEB2 divergent transcript
chr4	152214481	152214541	61	*	61	7	0.92686	0.630802	0.296059	12.3916	Intergenic	345062	16156	ENSG00000189099	PRSS48	serine protease 48
chr4	114934491	114937100	2610	*	2610	5	0.650082	0.0986515	0.55143	12.2368	Intergenic	79642	-33613	ENSG00000180801	ARSJ	arylsulfatase family member J
chr4	42309835	42309889	55	*	55	4	0.240674	0.850242	-0.609567	-12.0473	Intergenic	152573	-89967	ENSG00000178343	SHISA3	shisa family member 3
chr4	18420419	18420478	60	*	60	7	0.881581	0.457953	0.423629	11.8123	Intergenic	254251	-396936	ENSG00000178177	LCORL	ligand dependent nuclear receptor corepressor like
chr4	184753666	184753746	81	*	81	4	0.0699498	0.474131	-0.404181	-11.7578	Intergenic	56977	-72763	ENSG00000173320	STOX2	storkhead box 2
chr4	88503682	88508365	4684	*	4684	6	0.854306	0.163482	0.690824	11.5271	Intergenic	1834	-21316	ENSG00000152591	DSPP	dentin sialophosphoprotein
chr4	8861252	8861303	52	*	52	5	0.541559	0.106103	0.435455	11.4691	Intergenic	3166	12240	ENSG00000215612	HMX1	H6 family homeobox 1
chr4	190637324	190637403	80	*	80	7	0.444433	0.163326	0.281107	11.2758	Intergenic	2483	-224571	ENSG00000109536	FRG1	FSHD region gene 1
chr4	53200910	53200977	68	*	68	5	0.371961	0.842972	-0.471012	-11.2002	Intergenic	132671	283317	ENSG00000163071	SPATA18	spermatogenesis associated 18
chr4	166495670	166495731	62	*	62	11	0.657155	0.45539	0.201765	11.1574	Intergenic	693163	188276	ENSG00000207559	MIR578	microRNA 578
chr4	57521297	57521348	52	*	52	9	0.17094	0.539355	-0.368415	-11.0281	Promoter	84525	1122	ENSG00000171476	HOPX	HOP homeobox
chr4	141680202	141680255	54	*	54	4	0.131709	0.78891	-0.657202	-10.993	Promoter	23158	-2731	ENSG00000109436	TBC1D9	TBC1 domain family member 9
chr4	127636253	127636303	51	*	51	5	0.869638	0.374971	0.494667	10.6145	Intergenic	27152	-917784	ENSG00000164066	INTU	inturned planar cell polarity protein
chr4	19265168	19265231	64	*	64	5	0.675178	0.255963	0.419216	10.5998	Intergenic	9353	-990004	ENSG00000145147	SLIT2	slit guidance ligand 2
chr4	1085924	1085975	52	*	52	7	0.407885	0.76487	-0.356985	-10.4682	Intron	285498	21377	ENSG00000178222	RNF212	ring finger protein 212
chr4	3418101	3418183	83	*	83	11	0.216851	0.491143	-0.274291	-10.3358	Intron	6002	3145	ENSG00000159788	RGS12	regulator of G protein signaling 12
chr4	40196192	40198596	2405	*	2405	4	0.894414	0.16855	0.725864	10.2657	Promoter	399	0	ENSG00000168421	RHOH	ras homolog family member H
chr4	62750733	62750815	83	*	83	4	0.940139	0.498992	0.441147	10.1386	Intron	23284	-24463	ENSG00000150471	ADGRL3	adhesion G protein-coupled receptor L3
chr4	5868198	5868299	102	*	102	5	0.558769	0.295283	0.263486	9.95316	Intron	1400	22016	ENSG00000072832	CRMP1	collapsin response mediator protein 1
chr4	3389011	3389077	67	*	67	5	0.330325	0.553099	-0.222774	-9.89598	Promoter	6002	964	ENSG00000159788	RGS12	regulator of G protein signaling 12
chr4	7665771	7665853	83	*	83	5	0.280998	0.874827	-0.593829	-9.87756	Intron	84740	-89964	ENSG00000272620	AFAP1-AS1	AFAP1 antisense RNA 1
chr4	146559445	146559515	71	*	71	6	0.762927	0.0724299	0.690497	9.86862	Promoter	166785	-712	ENSG00000151611	MMAA	metabolism of cobalamin associated A
chr4	7920886	7920947	62	*	62	7	0.404306	0.671564	-0.267257	-9.7142	Intron	60312	20706	ENSG00000196526	AFAP1	actin filament associated protein 1
chr4	7164514	7164598	85	*	85	4	0.422454	0.663553	-0.241099	-9.68104	Intergenic	57537	-29776	ENSG00000184985	SORCS2	sortilin related VPS10 domain containing receptor 2
chr4	25377772	25377823	52	*	52	7	0.59019	0.240321	0.349868	9.57965	Promoter	29945	-1025	ENSG00000053900	ANAPC4	anaphase promoting complex subunit 4
chr4	33980444	33980520	77	*	77	7	0.616804	0.25642	0.360384	9.54483	Intron	116984	2094937	ENSG00000047365	ARAP2	ArfGAP with RhoGAP domain, ankyrin repeat and PH domain 2
chr4	2445172	2445282	111	*	111	7	0.725217	0.493222	0.231994	9.4649	Intron	402160	16986	ENSG00000206113	CFAP99	cilia and flagella associated protein 99
chr4	187498078	187498129	52	*	52	5	0.687132	0.415028	0.272104	9.4501	Intergenic	2195	18851	ENSG00000083857	FAT1	FAT atypical cadherin 1
chr4	8101503	8102838	1336	*	1336	5	0.537497	0.105679	0.431818	9.41332	Intron	84448	26551	ENSG00000163995	ABLIM2	actin binding LIM protein family member 2
chr4	174130859	174130922	64	*	64	4	0.718507	0.248463	0.470044	9.35725	Intron	51809	40955	ENSG00000109586	GALNT7	polypeptide N-acetylgalactosaminyltransferase 7
chr4	8122560	8122628	69	*	69	6	0.437146	0.752267	-0.315121	-9.28438	Intron	84448	6761	ENSG00000163995	ABLIM2	actin binding LIM protein family member 2
chr4	119091808	119091862	55	*	55	5	0.409492	0.864975	-0.455483	-9.16728	Intron	100093630	-108055	ENSG00000269893	SNHG8	small nucleolar RNA host gene 8
chr4	111111048	111111101	54	*	54	4	0.886261	0.371684	0.514578	8.9775	Intron	79071	8670	ENSG00000170522	ELOVL6	ELOVL fatty acid elongase 6
chr4	86132328	86132401	74	*	74	5	0.289158	0.673361	-0.384203	-8.86342	Intergenic	404201	244357	ENSG00000180769	WDFY3-AS2	WDFY3 antisense RNA 2
chr4	14077648	14077744	97	*	97	13	0.626197	0.434422	0.191775	8.71464	Intergenic	152742	-35848	ENSG00000248698	LINC01085	long intergenic non-protein coding RNA 1085
chr4	7378923	7379032	110	*	110	4	0.26842	0.671819	-0.403399	-8.64439	Intron	57537	-4593	ENSG00000184985	SORCS2	sortilin related VPS10 domain containing receptor 2
chr4	1762289	1762346	58	*	58	8	0.277788	0.462424	-0.184636	-8.59043	Intergenic	2261	-32693	ENSG00000068078	FGFR3	fibroblast growth factor receptor 3
chr4	3853858	3853938	81	*	81	5	0.164797	0.445029	-0.280232	-8.48851	Intergenic	152	85562	ENSG00000184160	ADRA2C	adrenoceptor alpha 2C
chr4	43248457	43248558	102	*	102	9	0.308119	0.657873	-0.349754	-8.48735	Intergenic	389207	353174	ENSG00000215203	GRXCR1	glutaredoxin and cysteine rich domain containing 1
chr4	129734827	129734883	57	*	57	8	0.34116	0.586003	-0.244843	-8.29091	Promoter	79960	2346	ENSG00000077684	JADE1	jade family PHD finger 1
chr4	59608076	59608152	77	*	77	7	0.372281	0.634371	-0.262089	-8.2543	Intergenic	3490	-1631525	ENSG00000163453	IGFBP7	insulin like growth factor binding protein 7
chr4	152608411	152608469	59	*	59	7	0.388911	0.789845	-0.400933	-8.21563	Intron	5188	-11371	ENSG00000059691	GATB	glutamyl-tRNA amidotransferase subunit B
chr4	87905113	87905175	63	*	63	4	0.355055	0.853908	-0.498853	-8.16113	Intron	4299	-22978	ENSG00000172493	AFF1	AF4/FMR2 family member 1
chr4	100080112	100080206	95	*	95	4	0.796545	0.36304	0.433505	7.8852	Promoter	359806	2598	#N/A	PCNAP1	proliferating cell nuclear antigen pseudogene 1
chr4	54175192	54175248	57	*	57	9	0.493185	0.79557	-0.302384	-7.87633	Intron	152579	56994	ENSG00000184178	SCFD2	sec1 family domain containing 2
chr4	2277157	2277245	89	*	89	5	0.404497	0.711987	-0.30749	-7.52487	Intron	10608	-13418	ENSG00000123933	MXD4	MAX dimerization protein 4
chr4	136447272	136447325	54	*	54	5	0.75674	0.33078	0.42596	7.41507	Intergenic	132430	-1324369	ENSG00000254535	PABPC4L	poly(A) binding protein cytoplasmic 4 like
chr4	181563885	181563970	86	*	86	6	0.724303	0.267678	0.456624	7.31795	Intergenic	728081	516332	ENSG00000248197	LINC00290	long intergenic non-protein coding RNA 290
chr4	111560796	111562072	1277	*	1277	4	0.664675	0.193826	0.470849	7.28608	Promoter	5308	1207	ENSG00000164093	PITX2	paired like homeodomain 2
chr4	42237465	42237539	75	*	75	4	0.406019	0.864768	-0.458749	-6.95069	Intergenic	389206	-82570	ENSG00000188848	BEND4	BEN domain containing 4
chr4	1638724	1638815	92	*	92	12	0.490485	0.591106	-0.10062	-6.91054	Downstream	152877	46903	ENSG00000174137	FAM53A	family with sequence similarity 53 member A
chr4	19504326	19504381	56	*	56	4	0.0632011	0.763395	-0.700194	-6.77886	Intergenic	9353	-750854	ENSG00000145147	SLIT2	slit guidance ligand 2
chr4	8064885	8064949	65	*	65	5	0.711959	0.377984	0.333975	6.75408	Intron	84448	8764	ENSG00000163995	ABLIM2	actin binding LIM protein family member 2
chr4	3177989	3178043	55	*	55	5	0.812992	0.428356	0.384637	6.67379	Intron	345222	-72724	ENSG00000188981	MSANTD1	Myb/SANT DNA binding domain containing 1
chr4	571675	571739	65	*	65	4	0.669211	0.151718	0.517494	6.64058	Intergenic	5158	-47624	ENSG00000133256	PDE6B	phosphodiesterase 6B
chr4	3567574	3567632	59	*	59	5	0.707881	0.422998	0.284883	6.52199	Intergenic	285492	-10964	#N/A	LINC00955	long intergenic non-protein coding RNA 955
chr4	41256948	41257035	88	*	88	7	0.477268	0.629504	-0.152235	-6.28522	Promoter	101410542	1709	ENSG00000251173	UCHL1-AS1	UCHL1 antisense RNA 1 (head to head)
chr4	170306414	170306478	65	*	65	4	0.895345	0.483901	0.411444	6.26759	Intergenic	57630	-114165	ENSG00000154447	SH3RF1	SH3 domain containing ring finger 1
chr4	8608120	8608174	55	*	55	5	0.42627	0.696206	-0.269936	-6.21749	Intron	8532	13733	ENSG00000109625	CPZ	carboxypeptidase Z
chr4	7611066	7611134	69	*	69	4	0.243995	0.543549	-0.299554	-5.85106	Intron	84740	-144683	ENSG00000272620	AFAP1-AS1	AFAP1 antisense RNA 1
chr4	3442116	3443519	1404	*	1404	4	0.659245	0.290605	0.368639	5.39774	Promoter	3083	-207	ENSG00000109758	HGFAC	HGF activator
chr4	163272634	163272724	91	*	91	6	0.359002	0.593543	-0.234541	-5.3725	Intergenic	56884	-187448	ENSG00000168843	FSTL5	follistatin like 5
chr4	152166061	152166112	52	*	52	4	0.365102	0.92554	-0.560439	-5.36454	Intergenic	152503	-16879	ENSG00000109686	SH3D19	SH3 domain containing 19
chr4	21757839	21757901	63	*	63	4	0.754012	0.263266	0.490746	5.30487	Intron	80333	-58521	ENSG00000185774	KCNIP4	potassium voltage-gated channel interacting protein 4
chr4	11124177	11124235	59	*	59	5	0.416125	0.53441	-0.118285	-5.25276	Intergenic	693157	-246216	ENSG00000207716	MIR572	microRNA 572
chr4	182112771	182112860	90	*	90	4	0.343292	0.666923	-0.323631	-5.19995	Intergenic	728081	-32469	ENSG00000248197	LINC00290	long intergenic non-protein coding RNA 290
chr4	17425893	17429060	3168	*	3168	7	0.578046	0.722884	-0.144839	5.08993	Intergenic	5860	84797	ENSG00000151552	QDPR	quinoid dihydropteridine reductase
chr4	180976167	180976228	62	*	62	5	0.518521	0.123485	0.395036	4.85827	Intergenic	728081	1104074	ENSG00000248197	LINC00290	long intergenic non-protein coding RNA 290
[truncated: 781 more rows]

## Sheet: Table S3
Supplementary Table 3. GO pathway enrichment of hyper-DMGs of placenta.
ONTOLOGY	ID	Description	GeneRatio	BgRatio	pvalue	p.adjust	qvalue	geneID	Count
BP	GO:0021953	central nervous system neuron differentiation	39/989	197/20610	3.217e-14	1.78511e-10	1.50047e-10	CHD5/FGF8/NKX6-2/KNDC1/FGFR2/GDPD5/LHX5/SOX1/MDGA2/BCL11B/CDH11/NFE2L1/NDEL1/SALL3/DLX2/HOXD10/GDF7/SATB2/TBR1/MAP2/GLI2/SHANK3/FBXO45/ROBO1/CTNNB1/SFRP2/RAPGEF2/SLIT2/ISL1/OLIG3/ID4/SEMA3A/SHH/PLXNA4/UNC5D/PTK2/CLN8/DMRT3/AGTPBP1	39
BP	GO:0030900	forebrain development	53/989	423/20610	1.64376e-10	4.56062e-07	3.83343e-07	CHD5/DAB1/FGF8/TACC2/BNIP3/FGFR2/KIRREL3/GDPD5/TBX3/LRP1/LHX5/SOX1/SSTR1/NUMB/BCL11B/BMP4/ALDH1A3/TYRO3/NR2F2/BMERB1/NDEL1/RTN4RL1/SALL3/PTPRS/OTX1/POU3F3/DLX2/GDF7/KIF1A/SATB2/TBR1/GLI2/PLCB1/SRC/SHANK3/FBXO45/ROBO1/CTNNB1/PITX2/RAPGEF2/MSX1/SLIT2/ISL1/ID4/SEMA3A/SHH/PLXNA4/CNTNAP2/GHRHR/TRAPPC9/AGTPBP1/DAB2IP/PTCHD1	53
BP	GO:0042476	odontogenesis	27/989	137/20610	3.1903e-10	5.901e-07	4.96008e-07	ALPL/FGF8/NKX2-3/FGFR2/TCIRG1/BCL11B/BMP4/JAG2/SLC24A4/ANKRD11/ROGDI/AXIN2/DLX2/GLI2/SRC/CTNNB1/PITX2/HAND2/MSX1/DSPP/MSX2/TFAP2A/RUNX2/FAM20C/SHH/DMRT3/BCOR	27
BP	GO:2000243	positive regulation of reproductive process	19/989	72/20610	7.7386e-10	9.6996e-07	8.15299e-07	WT1/PDE3A/CACNA1H/SOX9/PLB1/INHBB/HDAC4/PLCB1/SRC/CTNNB1/MSX1/MSX2/PRDM9/CITED2/SEMA3A/SHH/PRSS37/NR5A1/AR	19
BP	GO:0007409	axonogenesis	57/989	495/20610	8.73995e-10	9.6996e-07	8.15299e-07	BARHL2/MACF1/RAP1GAP/DAB1/LGR6/FGF8/PRKCQ/FGFR2/BRSK2/NCAM1/LRRC4C/GAB2/LRP1/PLXNC1/SLITRK1/NUMB/FLRT2/BCL11B/MAP2K1/CDH11/NDEL1/NGFR/BRSK1/PTPRS/GDF7/CTNNA2/TBR1/MAP2/GLI2/SRC/DOK5/VSTM2L/CDH4/SHANK3/CNTN6/FBXO45/ROBO1/PLXND1/ALCAM/SLIT2/CRMP1/PIK3R1/EFNA5/ISL1/SEMA3A/SEMA3E/SHH/EPHB4/PLXNA4/ACTB/AUTS2/UNC5D/GFRA2/ADGRB1/PTK2/ABL1/NTNG2	57
BP	GO:0045165	cell fate commitment	41/989	297/20610	1.12528e-09	1.0407e-06	8.74757e-07	CHD5/BARHL2/SLAMF6/PDPN/FGF8/NKX6-2/FGFR2/WT1/RAG2/TBX3/SOX1/SPRY2/BCL11B/BMP4/JAG2/NR2F2/ONECUT1/TGFB1I1/NFE2L1/SOX9/TBX21/SIX2/DLX2/HOXD10/GDF7/SATB2/TBR1/EPAS1/GLI2/MIAT/CTNNB1/SFRP2/MEF2C/ISL1/RUNX2/TBX18/OLIG3/SHH/DMRT3/KLF4/AR	41
BP	GO:0048645	animal organ formation	17/989	61/20610	2.4117e-09	1.91179e-06	1.60696e-06	FGF8/FGFR2/WT1/BMP4/MAP2K1/AXIN2/TBR1/GLI2/TGFBR2/ROBO1/CTNNB1/HAND2/MEF2C/ISL1/CITED2/SHH/AR	17
BP	GO:0002062	chondrocyte differentiation	24/989	125/20610	5.27874e-09	3.66147e-06	3.07765e-06	SERPINH1/ZBTB16/BMP4/CHSY1/MAF/SOX9/AXIN2/SIX2/GLI2/COL20A1/SULF2/COL6A1/TGFBR2/CTNNB1/PTH1R/SFRP2/MSX2/MEF2C/COL21A1/RUNX2/SCIN/CCN3/LOXL2/COL27A1	24
BP	GO:0098742	cell-cell adhesion via plasma-membrane adhesion molecules	38/989	285/20610	1.2003e-08	7.40053e-06	6.22051e-06	DAB1/PCDH15/LRRC4C/KIRREL3/SLITRK1/PCDH9/LRFN5/UMOD/CDH8/CDH11/MBP/PTPRS/ICAM1/VSTM2L/CDH4/ITGB2/CELSR1/CNTN6/TGFBR2/ROBO1/NLGN1/ALCAM/PCDH10/PCDH18/ADGRL3/FAT1/CDH18/CDHR2/PCDHA10/EFNA5/CDH10/PCDHB16/UNC5D/CRB2/KLF4/PTPRD/NTNG2/PCDH11X	38
BP	GO:0042475	odontogenesis of dentin-containing tooth	20/989	94/20610	1.5971e-08	8.20338e-06	6.89535e-06	FGF8/NKX2-3/TCIRG1/BCL11B/BMP4/JAG2/SLC24A4/ANKRD11/ROGDI/DLX2/GLI2/CTNNB1/HAND2/MSX1/DSPP/MSX2/RUNX2/FAM20C/SHH/DMRT3	20
BP	GO:0048568	embryonic organ development	52/989	468/20610	1.62619e-08	8.20338e-06	6.89535e-06	FGF8/MYO3A/FGFR2/TBX3/SPRY2/CDX2/GJB6/BMP4/ZFP36L1/MAP2K1/ALDH1A3/NR2F2/RBBP6/ABR/SOX9/TRIM28/EN1/OTX1/SIX2/DLX2/TPO/HOXD10/SATB2/HS6ST1/EPAS1/SOX11/GLI2/CASP8/MAFB/CELSR1/TRIOBP/TGFBR2/CTNNB1/LRIG1/HAND2/MSX1/MEF2C/TFAP2A/RUNX2/CITED2/TFEB/GJA1/WDR60/SHH/DNAJB6/PDGFA/ZFAT/CRB2/FOXE1/POU3F4/ZIC3/CITED1	52
BP	GO:0003151	outflow tract morphogenesis	18/989	79/20610	2.68181e-08	1.24011e-05	1.04238e-05	DHRS3/FGF8/FGFR2/TBX3/BMP4/SOX11/TGFBR2/ROBO1/PLXND1/CTNNB1/SFRP2/PITX2/HAND2/MSX2/MEF2C/ISL1/CITED2/ELN	18
BP	GO:0060348	bone development	33/989	235/20610	3.08548e-08	1.31702e-05	1.10702e-05	PAPPA2/DHRS3/ALPL/FGF8/FGFR2/SERPINH1/PTPN6/BMP4/CHSY1/LRRK1/ANKRD11/XYLT1/SOX9/AXIN2/SRC/COL20A1/SULF2/COL6A1/TGFBR2/FOXP1/SFRP2/PITX2/MSX1/MSX2/MEF2C/COL21A1/TFAP2A/RUNX2/GJA1/FAM20C/TMEM38B/COL27A1/NPR2	33
BP	GO:0010769	regulation of cell morphogenesis involved in differentiation	40/989	322/20610	3.70666e-08	1.46916e-05	1.2349e-05	BARHL2/MACF1/DAB1/PDPN/KNDC1/BRSK2/LRRC4C/LRP1/PLXNC1/CORO1C/SLITRK1/MAP2K1/UBE3A/UNC13D/ARHGAP44/NDEL1/NGFR/ACTN4/BRSK1/PTPRS/HECW2/TBR1/MAP2/CDH4/TRIOBP/SHANK3/ROBO1/PLXND1/NLGN1/RAPGEF2/SLIT2/EFNA5/ADGRB3/SEMA3A/SEMA3E/PPP1R9A/PLXNA4/PTK2/ABL1/PTPRD	40
BP	GO:0007411	axon guidance	37/989	289/20610	5.47495e-08	2.02537e-05	1.70242e-05	RAP1GAP/DAB1/LGR6/FGF8/PRKCQ/NCAM1/GAB2/LRP1/PLXNC1/FLRT2/BCL11B/GDF7/TBR1/GLI2/SRC/DOK5/VSTM2L/CDH4/SHANK3/CNTN6/ROBO1/PLXND1/ALCAM/SLIT2/CRMP1/PIK3R1/EFNA5/ISL1/SEMA3A/SEMA3E/SHH/EPHB4/PLXNA4/UNC5D/GFRA2/PTK2/NTNG2	37
BP	GO:0097485	neuron projection guidance	37/989	290/20610	5.99284e-08	2.07839e-05	1.74699e-05	RAP1GAP/DAB1/LGR6/FGF8/PRKCQ/NCAM1/GAB2/LRP1/PLXNC1/FLRT2/BCL11B/GDF7/TBR1/GLI2/SRC/DOK5/VSTM2L/CDH4/SHANK3/CNTN6/ROBO1/PLXND1/ALCAM/SLIT2/CRMP1/PIK3R1/EFNA5/ISL1/SEMA3A/SEMA3E/SHH/EPHB4/PLXNA4/UNC5D/GFRA2/PTK2/NTNG2	37
BP	GO:0003002	regionalization	43/989	377/20610	1.3667e-07	4.46106e-05	3.74975e-05	SCMH1/FGF8/NKX6-2/FGFR2/WT1/ZBTB16/EED/TBX3/SOX1/CDX2/BMP4/NR2F2/CHSY1/NKD1/AXIN2/EN1/OTX1/SIX2/DLX2/HOXD10/TBR1/GLI2/MAFB/CELSR1/ROBO1/CTNNB1/SFRP2/PITX2/MSX1/INTU/MSX2/IRX1/MEF2C/ISL1/CITED2/TBX18/SEMA3A/SHH/DMRT3/CRB2/PBX3/AR/ZIC3	43
BP	GO:0007389	pattern specification process	50/989	474/20610	1.58211e-07	4.87728e-05	4.0996e-05	SCMH1/FGF8/NKX6-2/FGFR2/WT1/ZBTB16/EED/TBX3/SOX1/CDX2/BMP4/NR2F2/CHSY1/NKD1/AXIN2/EN1/OTX1/SIX2/DLX2/HOXD10/SATB2/TBR1/GLI2/MAFB/CELSR1/TGFBR2/ROBO1/CTNNB1/SFRP2/PITX2/HAND2/MSX1/INTU/MSX2/IRX1/MEF2C/ISL1/IRX4/CITED2/TBX18/GJA1/SEMA3A/SHH/DMRT3/CRB2/PBX3/AR/ZIC3/BCOR/CITED1	50
BP	GO:0021510	spinal cord development	20/989	110/20610	2.5061e-07	7.27766e-05	6.11724e-05	DAB1/NKX6-2/GDPD5/EED/LHX5/SOX1/MDGA2/NFE2L1/PTPRS/HOXD10/GDF7/SOX11/GLI2/INTU/ISL1/OLIG3/SHH/CLN8/DMRT3/PBX3	20
BP	GO:0002063	chondrocyte development	13/989	48/20610	2.66467e-07	7.27766e-05	6.11724e-05	SERPINH1/CHSY1/SOX9/AXIN2/COL20A1/SULF2/COL6A1/TGFBR2/SFRP2/MSX2/COL21A1/RUNX2/COL27A1	13
BP	GO:0021515	cell differentiation in spinal cord	14/989	56/20610	2.75421e-07	7.27766e-05	6.11724e-05	NKX6-2/GDPD5/LHX5/SOX1/MDGA2/NFE2L1/HOXD10/GDF7/GLI2/ISL1/OLIG3/SHH/CLN8/DMRT3	14
BP	GO:0035137	hindlimb morphogenesis	12/989	41/20610	3.02944e-07	7.64106e-05	6.42269e-05	FGF8/ZBTB16/TBX3/BMP4/FMN1/SALL3/HOXD10/AFF3/CTNNB1/MSX1/MSX2/SHH	12
BP	GO:0021879	forebrain neuron differentiation	14/989	58/20610	4.39992e-07	0.000101466	8.52875e-05	FGF8/FGFR2/LHX5/SOX1/BCL11B/SALL3/DLX2/SATB2/TBR1/SHANK3/ROBO1/RAPGEF2/SLIT2/SEMA3A	14
BP	GO:0021517	ventral spinal cord development	13/989	50/20610	4.48256e-07	0.000101466	8.52875e-05	DAB1/NKX6-2/GDPD5/SOX1/MDGA2/NFE2L1/HOXD10/GLI2/ISL1/OLIG3/SHH/CLN8/DMRT3	13
BP	GO:0060349	bone morphogenesis	20/989	114/20610	4.57138e-07	0.000101466	8.52875e-05	PAPPA2/DHRS3/ALPL/FGFR2/SERPINH1/BMP4/CHSY1/SOX9/AXIN2/COL20A1/COL6A1/TGFBR2/SFRP2/MSX1/MSX2/MEF2C/COL21A1/TFAP2A/RUNX2/COL27A1	20
BP	GO:0051216	cartilage development	29/989	219/20610	7.31609e-07	0.000156142	0.000131245	SERPINH1/ZBTB16/BMP4/CHSY1/MAF/SOX9/AXIN2/SIX2/DLX2/SATB2/GLI2/COL20A1/SULF2/COL6A1/TGFBR2/CTNNB1/PTH1R/SFRP2/HAND2/MSX1/EVC/MSX2/MEF2C/COL21A1/RUNX2/SCIN/CCN3/LOXL2/COL27A1	29
BP	GO:0021872	forebrain generation of neurons	15/989	71/20610	1.08592e-06	0.000223177	0.000187592	FGF8/FGFR2/LHX5/SOX1/NUMB/BCL11B/SALL3/DLX2/SATB2/TBR1/SHANK3/ROBO1/RAPGEF2/SLIT2/SEMA3A	15
BP	GO:0048754	branching morphogenesis of an epithelial tube	25/989	178/20610	1.41494e-06	0.00028041	0.000235698	FGF8/FGFR2/WT1/PGR/TBX3/SPRY2/COL4A1/BMP4/SOX9/SIX2/GDF7/GLI2/SRC/CELSR1/TGFBR2/PLXND1/CTNNB1/SFRP2/SLIT2/MSX2/SEMA3E/SHH/ABL1/AR/CITED1	25
BP	GO:0035136	forelimb morphogenesis	12/989	47/20610	1.53532e-06	0.000293775	0.000246932	ZBTB16/TBX3/FMN1/SALL3/EN1/HOXD10/CTNNB1/MSX1/MSX2/TFAP2A/RUNX2/SHH	12
BP	GO:0048608	reproductive structure development	45/989	445/20610	2.0859e-06	0.000372163	0.000312821	PTGS2/FGF8/FGFR2/WT1/CCND1/PGR/TBX3/CDX2/BMP4/ZFP36L1/MAP2K1/TYRO3/NR2F2/UBE3A/BRIP1/SOX9/ICAM1/TRIM28/LHCGR/GDF7/HS6ST1/INHBB/EPAS1/GLI2/CASP8/SRC/TAF4/CTNNB1/PTX3/SFRP2/SLIT2/CITED2/TFEB/ID4/GJA1/SEMA3A/SHH/DNAJB6/PTK2/ZFAT/NR5A1/CTSV/AR/CITED1/TSPY2	45
BP	GO:0010092	specification of animal organ identity	10/989	33/20610	2.08601e-06	0.000372163	0.000312821	FGF8/FGFR2/BMP4/AXIN2/TBR1/ROBO1/CTNNB1/MEF2C/ISL1/AR	10
BP	GO:0048562	embryonic organ morphogenesis	35/989	308/20610	2.14619e-06	0.000372163	0.000312821	FGF8/MYO3A/FGFR2/TBX3/SPRY2/GJB6/BMP4/ALDH1A3/ABR/SOX9/OTX1/SIX2/DLX2/HOXD10/SATB2/SOX11/GLI2/MAFB/CELSR1/TRIOBP/TGFBR2/CTNNB1/LRIG1/HAND2/MSX1/MEF2C/TFAP2A/RUNX2/GJA1/WDR60/SHH/CRB2/FOXE1/POU3F4/ZIC3	35
BP	GO:0061458	reproductive system development	45/989	448/20610	2.497e-06	0.000405893	0.000341173	PTGS2/FGF8/FGFR2/WT1/CCND1/PGR/TBX3/CDX2/BMP4/ZFP36L1/MAP2K1/TYRO3/NR2F2/UBE3A/BRIP1/SOX9/ICAM1/TRIM28/LHCGR/GDF7/HS6ST1/INHBB/EPAS1/GLI2/CASP8/SRC/TAF4/CTNNB1/PTX3/SFRP2/SLIT2/CITED2/TFEB/ID4/GJA1/SEMA3A/SHH/DNAJB6/PTK2/ZFAT/NR5A1/CTSV/AR/CITED1/TSPY2	45
BP	GO:0021537	telencephalon development	33/989	284/20610	2.56014e-06	0.000405893	0.000341173	DAB1/FGF8/TACC2/BNIP3/KIRREL3/LRP1/LHX5/NUMB/BCL11B/BMP4/ALDH1A3/BMERB1/NDEL1/RTN4RL1/SALL3/PTPRS/POU3F3/DLX2/TBR1/PLCB1/SHANK3/FBXO45/ROBO1/CTNNB1/SLIT2/ID4/SEMA3A/SHH/PLXNA4/CNTNAP2/TRAPPC9/AGTPBP1/DAB2IP	33
BP	GO:0061448	connective tissue development	33/989	284/20610	2.56014e-06	0.000405893	0.000341173	WT1/SERPINH1/ZBTB16/BMP4/CHSY1/MAF/SOX9/AXIN2/ZNF516/SIX2/DLX2/GDF7/SATB2/GLI2/COL20A1/SULF2/COL6A1/TGFBR2/CTNNB1/PTH1R/SFRP2/HAND2/MSX1/EVC/MSX2/MEF2C/COL21A1/RUNX2/ID4/SCIN/CCN3/LOXL2/COL27A1	33
BP	GO:0035107	appendage morphogenesis	23/989	161/20610	2.75051e-06	0.000412502	0.000346729	FGF8/FGFR2/ZBTB16/TBX3/BMP4/FMN1/SOX9/SALL3/EN1/HOXD10/AFF3/SOX11/GLI2/CTNNB1/SFRP2/HAND2/MSX1/INTU/MSX2/TFAP2A/RUNX2/GJA1/SHH	23
BP	GO:0035108	limb morphogenesis	23/989	161/20610	2.75051e-06	0.000412502	0.000346729	FGF8/FGFR2/ZBTB16/TBX3/BMP4/FMN1/SOX9/SALL3/EN1/HOXD10/AFF3/SOX11/GLI2/CTNNB1/SFRP2/HAND2/MSX1/INTU/MSX2/TFAP2A/RUNX2/GJA1/SHH	23
BP	GO:0048663	neuron fate commitment	14/989	67/20610	2.83734e-06	0.000414326	0.000348262	NKX6-2/SOX1/BCL11B/BMP4/JAG2/DLX2/HOXD10/SATB2/TBR1/GLI2/ISL1/OLIG3/SHH/DMRT3	14
BP	GO:0061138	morphogenesis of a branching epithelium	27/989	211/20610	3.39302e-06	0.000472623	0.000397263	FGF8/FGFR2/WT1/PGR/TBX3/SPRY2/COL4A1/BMP4/SOX9/SIX2/GDF7/GLI2/SRC/CELSR1/TGFBR2/PLXND1/CTNNB1/SFRP2/SLIT2/MSX2/SEMA3A/SEMA3E/SHH/PDGFA/ABL1/AR/CITED1	27
BP	GO:0001764	neuron migration	23/989	163/20610	3.4069e-06	0.000472623	0.000397263	BARHL2/DAB1/KIRREL3/SOX1/FLRT2/NR2F2/NDEL1/SATB2/CTNNA2/CELSR1/FBXO45/CTNNB1/RAPGEF2/ADGRL3/SH3RF1/MEF2C/OLIG3/GJA1/SEMA3A/AUTS2/UNC5D/PTK2/DAB2IP	23
BP	GO:0001708	cell fate specification	18/989	108/20610	3.64492e-06	0.000493308	0.00041465	NKX6-2/TBX3/SOX1/SOX9/TBX21/SIX2/HOXD10/TBR1/GLI2/MIAT/CTNNB1/SFRP2/ISL1/TBX18/OLIG3/SHH/DMRT3/AR	18
BP	GO:0021522	spinal cord motor neuron differentiation	10/989	35/20610	3.79039e-06	0.000500782	0.000420932	NKX6-2/GDPD5/MDGA2/NFE2L1/HOXD10/GLI2/ISL1/OLIG3/SHH/CLN8	10
BP	GO:0001763	morphogenesis of a branching structure	28/989	225/20610	3.89222e-06	0.000502277	0.000422189	FGF8/FGFR2/WT1/PGR/TBX3/SPRY2/COL4A1/BMP4/SOX9/SIX2/DLX2/GDF7/GLI2/SRC/CELSR1/TGFBR2/PLXND1/CTNNB1/SFRP2/SLIT2/MSX2/SEMA3A/SEMA3E/SHH/PDGFA/ABL1/AR/CITED1	28
BP	GO:2000241	regulation of reproductive process	22/989	153/20610	4.03834e-06	0.00050929	0.000428083	WT1/PDE3A/BMP4/CACNA1H/SOX9/PLB1/INHBB/HDAC4/PLCB1/SRC/CTNNB1/CCDC36/MSX1/MSX2/PRDM9/CITED2/SEMA3A/SHH/PRSS37/NR5A1/NPR2/AR	22
BP	GO:0001570	vasculogenesis	15/989	79/20610	4.46954e-06	0.000544525	0.0004577	ZMIZ1/WT1/ZFP36L1/EMP2/GJC1/ACKR3/MYO18B/TGFBR2/CTNNB1/RAPGEF2/QKI/SHH/PTK2/EGFL7/CITED1	15
BP	GO:1905941	positive regulation of gonad development	6/989	11/20610	4.51399e-06	0.000544525	0.0004577	WT1/SOX9/SRC/CITED2/SEMA3A/NR5A1	6
BP	GO:0048732	gland development	47/989	489/20610	5.002e-06	0.000590556	0.000496392	FGF8/NKX2-3/NEURL1/FGFR2/WT1/CCND1/PGR/TBX3/NCOR2/BCL11B/BMP4/ARHGAP5/MAP2K1/ALDH1A3/UBE3A/ONECUT1/FA2H/SOX9/GDF7/GLI2/MAFB/SRC/SULF2/TGFBR2/ROBO1/PLXND1/CTNNB1/PITX2/HAND2/MSX1/MSX2/ISL1/CITED2/TNFAIP3/ID4/GJA1/SEMA3A/SHH/PDGFA/GHRHR/TG/ABL1/FOXE1/NR5A1/AR/ZIC3/OTC	47
BP	GO:0060560	developmental growth involved in morphogenesis	30/989	255/20610	5.62946e-06	0.00065079	0.000547021	BARHL2/MACF1/PRKCZ/KIF26B/FGFR2/LRP1/SYT1/SPRY2/BMP4/FMN1/NKD1/SOX9/NDEL1/PTPRS/TRIM28/MAP2/CDH4/TGFBR2/CTNNB1/ALCAM/SFRP2/SLIT2/EFNA5/PRKN/SEMA3A/SEMA3E/SHH/PLXNA4/AUTS2/ABL1	30
BP	GO:0003156	regulation of animal organ formation	10/989	37/20610	6.58951e-06	0.000742302	0.000623941	FGF8/WT1/BMP4/ROBO1/CTNNB1/HAND2/ISL1/CITED2/SHH/AR	10
BP	GO:0048736	appendage development	25/989	194/20610	6.82238e-06	0.000742302	0.000623941	FGF8/FGFR2/ZBTB16/TBX3/BMP4/FMN1/NR2F2/SOX9/SALL3/EN1/HOXD10/AFF3/SOX11/GLI2/CTNNB1/SFRP2/PITX2/HAND2/MSX1/INTU/MSX2/TFAP2A/RUNX2/GJA1/SHH	25
BP	GO:0060173	limb development	25/989	194/20610	6.82238e-06	0.000742302	0.000623941	FGF8/FGFR2/ZBTB16/TBX3/BMP4/FMN1/NR2F2/SOX9/SALL3/EN1/HOXD10/AFF3/SOX11/GLI2/CTNNB1/SFRP2/PITX2/HAND2/MSX1/INTU/MSX2/TFAP2A/RUNX2/GJA1/SHH	25
BP	GO:0048705	skeletal system morphogenesis	29/989	245/20610	7.11905e-06	0.000759685	0.000638553	PAPPA2/DHRS3/ALPL/FGFR2/SERPINH1/BMP4/FMN1/CHSY1/ANKRD11/SOX9/AXIN2/SIX2/DLX2/HOXD10/SATB2/SOX11/COL20A1/COL6A1/TGFBR2/CTNNB1/SFRP2/MSX1/MSX2/MEF2C/COL21A1/TFAP2A/RUNX2/WDR60/COL27A1	29
BP	GO:0035116	embryonic hindlimb morphogenesis	9/989	30/20610	7.46788e-06	0.000768257	0.000645758	FGF8/ZBTB16/TBX3/BMP4/AFF3/CTNNB1/MSX1/MSX2/SHH	9
BP	GO:0050770	regulation of axonogenesis	25/989	195/20610	7.47628e-06	0.000768257	0.000645758	BARHL2/MACF1/DAB1/BRSK2/LRRC4C/LRP1/PLXNC1/SLITRK1/MAP2K1/NDEL1/NGFR/BRSK1/PTPRS/TBR1/MAP2/CDH4/ROBO1/PLXND1/SLIT2/EFNA5/SEMA3A/SEMA3E/PLXNA4/PTK2/ABL1	25
BP	GO:0021954	central nervous system neuron development	15/989	83/20610	8.42961e-06	0.000850471	0.000714863	FGF8/FGFR2/SOX1/CDH11/NDEL1/SALL3/MAP2/GLI2/FBXO45/ROBO1/RAPGEF2/SLIT2/SEMA3A/PLXNA4/PTK2	15
BP	GO:0003015	heart process	33/989	301/20610	8.94167e-06	0.000886023	0.000744747	CASQ2/NPR1/CELF2/GLRX3/KCNQ1/KCNA5/KCNJ8/CACNA2D4/MIR26A2/CALM1/CACNA1H/KCNJ12/SREBF1/GJC1/CACNG8/ATP1A3/KCNE4/HDAC4/DES/EPAS1/BIN1/SRC/FGF12/GNAI2/CACNA2D2/TACR3/KCNIP4/GJA1/SEMA3A/CACNA2D1/SGCZ/TMEM38B/NPR2	33
BP	GO:0022612	gland morphogenesis	20/989	139/20610	1.08308e-05	0.00105439	0.000886268	FGF8/NKX2-3/FGFR2/PGR/TBX3/BMP4/SOX9/GDF7/GLI2/SRC/SULF2/TGFBR2/PLXND1/MSX2/TNFAIP3/ID4/SEMA3A/SHH/PDGFA/AR	20
BP	GO:0003007	heart morphogenesis	30/989	264/20610	1.12322e-05	0.00107461	0.000903266	DHRS3/FGF8/ZMIZ1/FGFR2/TBX3/FLRT2/BMP4/SOX9/AXIN2/SOX11/TGFBR2/ROBO1/PLXND1/CTNNB1/SFRP2/PITX2/HAND2/MSX1/SLIT2/MSX2/MEF2C/ISL1/CITED2/ADGRG6/GJA1/SHH/ELN/EPHB4/PTK2/ZIC3	30
BP	GO:0050808	synapse organization	43/989	451/20610	1.52602e-05	0.00142695	0.00119942	LRRTM3/NEURL1/LRRC4C/KIRREL3/SLITRK1/COL4A1/LRFN5/FLRT2/UBE3A/CHRNA7/CDH8/ARHGAP44/SHISA6/PTPRS/C5AR1/RAB17/CTNNA2/ZMYND8/PICK1/SHANK3/FBXO45/PLXND1/CTNNB1/NLGN1/CACNA2D2/ADGRL3/EFNA5/MEF2C/PCDHB16/ADGRB3/UTRN/SEMA3E/PPP1R9A/ACTB/PCLO/ADGRB1/PTK2/ABL1/PTPRD/NTNG2/LINGO2/DAB2IP/GRIPAP1	43
BP	GO:0060601	lateral sprouting from an epithelium	6/989	13/20610	1.54293e-05	0.00142695	0.00119942	FGFR2/BMP4/GLI2/CELSR1/SHH/AR	6
BP	GO:0002076	osteoblast development	7/989	19/20610	1.73851e-05	0.00158147	0.00132931	SATB2/HDAC4/GLI2/PTH1R/MSX2/RUNX2/SHH	7
BP	GO:1903522	regulation of blood circulation	33/989	312/20610	1.8851e-05	0.00168716	0.00141815	PTGS2/CASQ2/NPR1/AVPR1B/CELF2/GLRX3/KCNQ1/KCNA5/CACNA2D4/MIR26A2/CALM1/CACNA1H/KCNJ12/SREBF1/GJC1/CACNG8/ICAM1/ATP1A3/KCNE4/HDAC4/DES/EPAS1/BIN1/HRH1/CACNA2D2/TACR3/KCNIP4/F2RL1/GJA1/SEMA3A/CACNA2D1/TMEM38B/NPR2	33
BP	GO:0042481	regulation of odontogenesis	8/989	26/20610	1.9699e-05	0.00173508	0.00145842	FGF8/BMP4/MSX1/TFAP2A/RUNX2/SHH/DMRT3/BCOR	8
BP	GO:0050803	regulation of synapse structure or activity	29/989	261/20610	2.3911e-05	0.00207316	0.00174259	LRRTM3/NEURL1/SLC17A8/SLITRK1/LRFN5/FLRT2/UBE3A/CDH8/ARHGAP44/SHISA6/PTPRS/RAB17/CTNNA2/ZMYND8/SHANK3/NLGN1/ADGRL3/EFNA5/MEF2C/ADGRB3/PPP1R9A/ADGRB1/PTK2/ABL1/PTPRD/NTNG2/LINGO2/DAB2IP/GRIPAP1	29
BP	GO:0060485	mesenchyme development	31/989	289/20610	2.54304e-05	0.00217098	0.00182481	PDPN/FGF8/FGFR2/WT1/CORO1C/BMP4/ZFP36L1/TGFB1I1/SOX9/AXIN2/TRIM28/SIX2/SOX11/TGFBR2/ROBO1/CTNNB1/SFRP2/PITX2/HAND2/MSX1/MSX2/MEF2C/ISL1/CITED2/SEMA3A/SEMA3E/SHH/LOXL2/CRB2/DAB2IP/TSPY2	31
BP	GO:0099560	synaptic membrane adhesion	8/989	27/20610	2.68201e-05	0.00225492	0.00189537	LRRC4C/SLITRK1/LRFN5/PTPRS/NLGN1/EFNA5/PTPRD/NTNG2	8
BP	GO:0042733	embryonic digit morphogenesis	12/989	61/20610	2.75419e-05	0.00228105	0.00191733	ZBTB16/TBX3/BMP4/GLI2/CTNNB1/SFRP2/HAND2/MSX1/INTU/MSX2/GJA1/SHH	12
BP	GO:0060047	heart contraction	31/989	291/20610	2.90771e-05	0.00237278	0.00199444	CASQ2/NPR1/CELF2/GLRX3/KCNQ1/KCNA5/KCNJ8/CACNA2D4/MIR26A2/CALM1/CACNA1H/KCNJ12/SREBF1/GJC1/CACNG8/ATP1A3/KCNE4/HDAC4/DES/EPAS1/BIN1/FGF12/CACNA2D2/TACR3/KCNIP4/GJA1/SEMA3A/CACNA2D1/SGCZ/TMEM38B/NPR2	31
BP	GO:0050807	regulation of synapse organization	28/989	251/20610	3.05483e-05	0.0024567	0.00206498	LRRTM3/NEURL1/SLITRK1/LRFN5/FLRT2/UBE3A/CDH8/ARHGAP44/SHISA6/PTPRS/RAB17/CTNNA2/ZMYND8/SHANK3/NLGN1/ADGRL3/EFNA5/MEF2C/ADGRB3/PPP1R9A/ADGRB1/PTK2/ABL1/PTPRD/NTNG2/LINGO2/DAB2IP/GRIPAP1	28
BP	GO:0051963	regulation of synapse assembly	17/989	115/20610	3.41608e-05	0.0027024	0.0022715	LRRTM3/SLITRK1/LRFN5/FLRT2/PTPRS/RAB17/NLGN1/ADGRL3/EFNA5/MEF2C/ADGRB3/PPP1R9A/ADGRB1/PTK2/PTPRD/NTNG2/LINGO2	17
BP	GO:0010463	mesenchymal cell proliferation	10/989	44/20610	3.45775e-05	0.0027024	0.0022715	FGFR2/BMP4/SOX9/SIX2/TGFBR2/CTNNB1/HAND2/MSX1/SHH/PDGFA	10
BP	GO:1903034	regulation of response to wounding	23/989	188/20610	3.64232e-05	0.00280712	0.00235952	AJAP1/PDPN/PRKCQ/UBASH3B/HRAS/LRP1/CLEC7A/STK24/F7/MAP2K1/NDEL1/RTN4RL1/PTPRS/PLAUR/TFPI/THBD/MYH9/TGFBR2/F2RL1/TNFAIP3/GJA1/PDGFA/KLF4	23
BP	GO:0050905	neuromuscular process	17/989	116/20610	3.82667e-05	0.00290879	0.00244499	CAMTA1/NKX6-2/PCDH15/ALDH1A3/JPH3/GRIN2A/ABR/HOXD10/CTNNA2/RBFOX2/FGF12/ADCY5/PRKN/CSMD1/CLN8/ABL1/AGTPBP1	17
BP	GO:0007416	synapse assembly	23/989	189/20610	3.96262e-05	0.00297143	0.00249763	LRRTM3/KIRREL3/SLITRK1/LRFN5/FLRT2/PTPRS/RAB17/SHANK3/FBXO45/PLXND1/NLGN1/ADGRL3/EFNA5/MEF2C/PCDHB16/ADGRB3/PPP1R9A/PCLO/ADGRB1/PTK2/PTPRD/NTNG2/LINGO2	23
BP	GO:0035265	organ growth	25/989	215/20610	4.02769e-05	0.00297995	0.0025048	TP73/FGF8/FGFR2/WT1/RAG2/SPRY2/LATS2/UBE3A/SOX9/COL20A1/COL6A1/TGFBR2/DIPK2A/CACNA2D2/EVC/MSX2/MEF2C/COL21A1/PI16/GJA1/SHH/PTK2/TMEM38B/COL27A1/AR	25
BP	GO:0032330	regulation of chondrocyte differentiation	11/989	54/20610	4.21371e-05	0.00307656	0.002586	ZBTB16/BMP4/MAF/SOX9/AXIN2/SIX2/GLI2/CTNNB1/RUNX2/SCIN/LOXL2	11
BP	GO:0048762	mesenchymal cell differentiation	26/989	229/20610	4.29397e-05	0.00309445	0.00260104	PDPN/FGF8/FGFR2/CORO1C/BMP4/TGFB1I1/SOX9/AXIN2/TRIM28/SIX2/SOX11/TGFBR2/CTNNB1/SFRP2/PITX2/HAND2/MSX1/MSX2/MEF2C/ISL1/SEMA3A/SEMA3E/SHH/LOXL2/CRB2/DAB2IP	26
BP	GO:0060541	respiratory system development	25/989	216/20610	4.35191e-05	0.00309599	0.00260233	PDPN/FGF8/FGFR2/WT1/PGR/SPRY2/BMP4/MAP2K1/ALDH1A3/SOX9/SREBF1/KLF2/HS6ST1/EPAS1/SOX11/GLI2/CELSR1/TGFBR2/CTNNB1/KCNAB1/ADAMTS2/SHH/PDGFA/TMEM38B/ZIC3	25
BP	GO:0030098	lymphocyte differentiation	37/989	383/20610	4.45648e-05	0.00310048	0.00260611	PRKCZ/SLAMF6/NKX2-3/ZMIZ1/KLF6/FZD8/TCIRG1/ZBTB16/RAG2/AICDA/PTPN6/BCL11B/BMP4/JAG2/ZFP36L1/TYRO3/ONECUT1/TBX21/ZBTB7A/NHEJ1/HDAC4/GLI2/MAFB/NFAM1/TGFBR2/FOXP1/CTNNB1/RHOH/SH3RF1/PIK3R1/DROSHA/RUNX2/SHH/CARD11/TOX/ABL1/ATP11C	37
BP	GO:0042471	ear morphogenesis	18/989	129/20610	4.46997e-05	0.00310048	0.00260611	FGF8/MYO3A/FGFR2/SPRY2/GJB6/ALDH1A3/ABR/SOX9/OTX1/SIX2/GLI2/MAFB/CELSR1/TRIOBP/LRIG1/MSX1/TFAP2A/POU3F4	18
BP	GO:0072077	renal vesicle morphogenesis	7/989	22/20610	5.18424e-05	0.00355152	0.00298523	KIF26B/BMP4/FMN1/SOX9/SIX2/CTNNB1/CITED1	7
BP	GO:0008016	regulation of heart contraction	28/989	260/20610	5.74229e-05	0.00388585	0.00326625	CASQ2/NPR1/CELF2/GLRX3/KCNQ1/KCNA5/CACNA2D4/MIR26A2/CALM1/CACNA1H/KCNJ12/SREBF1/GJC1/CACNG8/ATP1A3/KCNE4/HDAC4/DES/EPAS1/BIN1/CACNA2D2/TACR3/KCNIP4/GJA1/SEMA3A/CACNA2D1/TMEM38B/NPR2	28
BP	GO:2000027	regulation of animal organ morphogenesis	30/989	288/20610	5.90016e-05	0.00394458	0.00331561	AJAP1/PSMB2/FGF8/FGFR2/PSMA1/WT1/BMP4/NKD1/SOX9/SIX2/SULF2/CELSR1/TGFBR2/ROBO1/CTNNB1/SFRP2/HAND2/MSX1/ISL1/TFAP2A/RUNX2/CITED2/TNFAIP3/SHH/PDGFA/DMRT3/ABL1/AR/BCOR/CITED1	30
BP	GO:0048839	inner ear development	24/989	207/20610	5.97217e-05	0.00394519	0.00331613	FGF8/PCDH15/MYO3A/FGFR2/KCNQ1/SLC17A8/SPRY2/GJB6/BMP4/JAG2/ALDH1A3/MAF/ABR/SOX9/OTX1/GLI2/MAFB/CELSR1/TRIOBP/LRIG1/TFAP2A/NOX3/SHH/POU3F4	24
BP	GO:0003413	chondrocyte differentiation involved in endochondral bone morphogenesis	8/989	30/20610	6.21944e-05	0.00401298	0.00337311	SERPINH1/SOX9/AXIN2/COL20A1/COL6A1/TGFBR2/COL21A1/COL27A1	8
BP	GO:0072273	metanephric nephron morphogenesis	8/989	30/20610	6.21944e-05	0.00401298	0.00337311	KIF26B/WT1/BMP4/FMN1/SOX9/SIX2/CTNNB1/CITED1	8
BP	GO:0060572	morphogenesis of an epithelial bud	6/989	16/20610	6.35828e-05	0.00405542	0.00340878	FGFR2/BMP4/GLI2/CTNNB1/SHH/AR	6
BP	GO:0001701	in utero embryonic development	38/989	405/20610	6.62076e-05	0.00417484	0.00350916	MFN2/CAPN2/ST8SIA6/ZMIZ1/FGFR2/TBX3/CDX2/JAG2/ZFP36L1/MAP2K1/NR2F2/ADCY9/ANKRD11/RBBP6/NXN/NDEL1/KLF2/TRIM28/HS6ST1/EPAS1/GLI2/CASP8/MYO18B/MYH9/TGFBR2/CTNNB1/PTH1R/HAND2/SEC24D/MSX1/TFEB/GJA1/DNAJB6/ZFAT/KDM4C/AR/BCOR/CITED1	38
BP	GO:0042113	B cell activation	27/989	249/20610	6.87656e-05	0.00428742	0.00360379	CTPS1/NKX2-3/KLF6/TCIRG1/RAG2/AICDA/PTPN6/ZFP36L1/ONECUT1/NOD2/TBX21/TNFRSF13B/ZBTB7A/IL27RA/RIF1/NHEJ1/HDAC4/CASP8/CD40/NFAM1/IGLL5/PIK3R1/MEF2C/TNFAIP3/CARD11/ABL1/ATP11C	27
BP	GO:0072087	renal vesicle development	7/989	23/20610	7.14474e-05	0.00440513	0.00370273	KIF26B/BMP4/FMN1/SOX9/SIX2/CTNNB1/CITED1	7
BP	GO:0021884	forebrain neuron development	8/989	31/20610	8.03223e-05	0.00483689	0.00406564	FGF8/FGFR2/SOX1/SALL3/ROBO1/RAPGEF2/SLIT2/SEMA3A	8
BP	GO:0021987	cerebral cortex development	18/989	135/20610	8.19368e-05	0.00483689	0.00406564	DAB1/TACC2/BNIP3/LRP1/BMERB1/NDEL1/PTPRS/POU3F3/TBR1/PLCB1/FBXO45/ROBO1/CTNNB1/SLIT2/SEMA3A/CNTNAP2/TRAPPC9/DAB2IP	18
BP	GO:0030326	embryonic limb morphogenesis	18/989	135/20610	8.19368e-05	0.00483689	0.00406564	FGF8/ZBTB16/TBX3/BMP4/EN1/HOXD10/AFF3/GLI2/CTNNB1/SFRP2/HAND2/MSX1/INTU/MSX2/TFAP2A/RUNX2/GJA1/SHH	18
BP	GO:0035113	embryonic appendage morphogenesis	18/989	135/20610	8.19368e-05	0.00483689	0.00406564	FGF8/ZBTB16/TBX3/BMP4/EN1/HOXD10/AFF3/GLI2/CTNNB1/SFRP2/HAND2/MSX1/INTU/MSX2/TFAP2A/RUNX2/GJA1/SHH	18
BP	GO:0060425	lung morphogenesis	11/989	58/20610	8.41058e-05	0.00491267	0.00412934	FGF8/FGFR2/SPRY2/BMP4/MAP2K1/SOX9/SOX11/CELSR1/TGFBR2/CTNNB1/SHH	11
BP	GO:0006865	amino acid transport	19/989	148/20610	8.83656e-05	0.00506693	0.00425901	SLC1A7/PDPN/SYT1/SLC6A12/SLC15A4/SLC17A8/OCA2/SLC38A8/SLC38A7/NFE2L1/SLC7A9/GLS/SLC6A6/GRM2/SLC6A11/SLC36A1/SLC6A18/SLC7A13/CLN8	19
BP	GO:0021543	pallium development	23/989	199/20610	8.85731e-05	0.00506693	0.00425901	DAB1/FGF8/TACC2/BNIP3/KIRREL3/LRP1/LHX5/BMERB1/NDEL1/PTPRS/POU3F3/DLX2/TBR1/PLCB1/FBXO45/ROBO1/CTNNB1/SLIT2/ID4/SEMA3A/CNTNAP2/TRAPPC9/DAB2IP	23
BP	GO:0061323	cell proliferation involved in heart morphogenesis	6/989	17/20610	9.42813e-05	0.00528993	0.00444645	BMP4/SOX9/CTNNB1/PITX2/HAND2/ISL1	6
BP	GO:0030111	regulation of Wnt signaling pathway	37/989	397/20610	9.4378e-05	0.00528993	0.00444645	PTPRU/MACF1/LGR6/PSMB2/FAM53B/FGFR2/PSMA1/USP47/LRP1/LATS2/TLE3/LRRK1/NKD1/SOX9/HIC1/NXN/AXIN2/SHISA6/NFATC1/TLE6/DAPK3/SMARCA4/SRC/SULF2/CTNNB1/SFRP2/NKD2/DEPDC1B/ISL1/PRKN/TNFAIP3/TBX18/SHH/ABL1/DAB2IP/TBL1X/CITED1	37
BP	GO:0030539	male genitalia development	7/989	24/20610	9.67066e-05	0.00536625	0.0045106	FGF8/WT1/TBX3/LHCGR/CTNNB1/SHH/AR	7
BP	GO:0030278	regulation of ossification	25/989	227/20610	9.81612e-05	0.00539303	0.00453311	DHRS3/FGFR2/TCIRG1/NELL1/ZBTB16/BMP4/CHSY1/SOX9/AXIN2/SIX2/HDAC4/SOX11/CTNNB1/SFRP2/HAND2/INTU/MSX2/MEF2C/TFAP2A/RUNX2/GJA1/FAM20C/PTK2/BCOR/CITED1	25
BP	GO:0043583	ear development	26/989	241/20610	0.000101163	0.00549963	0.00462271	FGF8/PCDH15/MYO3A/FGFR2/KCNQ1/SLC17A8/SPRY2/GJB6/BMP4/JAG2/ALDH1A3/MAF/ABR/SOX9/OTX1/SIX2/GLI2/MAFB/CELSR1/TRIOBP/LRIG1/MSX1/TFAP2A/NOX3/SHH/POU3F4	26
BP	GO:0061326	renal tubule development	15/989	102/20610	0.000103347	0.00549963	0.00462271	KIF26B/FGF8/WT1/COL4A1/BMP4/FMN1/UMOD/SOX9/POU3F3/SIX2/CTNNB1/IRX1/MEF2C/SHH/CITED1	15
BP	GO:0030324	lung development	22/989	188/20610	0.000104066	0.00549963	0.00462271	PDPN/FGF8/FGFR2/PGR/SPRY2/BMP4/MAP2K1/SOX9/SREBF1/KLF2/HS6ST1/EPAS1/SOX11/GLI2/CELSR1/TGFBR2/CTNNB1/ADAMTS2/SHH/PDGFA/TMEM38B/ZIC3	22
BP	GO:0060491	regulation of cell projection assembly	22/989	188/20610	0.000104066	0.00549963	0.00462271	CROCC/RAP1GAP/NEURL1/HRAS/CORO1C/CDC42EP4/ARHGAP44/NDEL1/EPS8L1/ICAM1/MARK4/SH3YL1/RAB17/FAM98A/HDAC4/SRC/ZMYND8/NLGN1/SLIT2/F2RL1/PPP1R9A/AUTS2	22
BP	GO:0019935	cyclic-nucleotide-mediated signaling	25/989	229/20610	0.000112991	0.00591496	0.00497182	NPR1/PDE3A/GNG2/CALM1/ADCY9/ADCY7/SOX9/GNAL/LHCGR/ADRA1D/RASD2/GNAI2/ADCY5/PTH1R/DRD5/RAPGEF2/ADGRL3/PDE10A/ADGRG6/ADGRB3/PRKAR2B/GHRHR/PCLO/ADGRB1/NPR2	25
BP	GO:0001503	ossification	39/989	431/20610	0.000115858	0.0060084	0.00505036	PTGS2/DHRS3/ALPL/FGFR2/TCIRG1/NELL1/ZBTB16/BMP4/CHSY1/XYLT1/CDH11/SOX9/AXIN2/SIX2/RDH14/SATB2/HDAC4/SOX11/GLI2/COL6A1/CTNNB1/PTH1R/SFRP2/HAND2/DSPP/INTU/MSX2/MEF2C/TFAP2A/RUNX2/ID4/GJA1/FAM20C/SHH/PTK2/TMEM38B/NPR2/BCOR/CITED1	39
BP	GO:0060571	morphogenesis of an epithelial fold	7/989	25/20610	0.000128779	0.00660807	0.00555441	FGFR2/BMP4/GDF7/GLI2/CTNNB1/SHH/AR	7
BP	GO:0003401	axis elongation	8/989	33/20610	0.000129803	0.00660807	0.00555441	FGFR2/SPRY2/BMP4/NKD1/SOX9/TRIM28/SFRP2/SHH	8
BP	GO:0097091	synaptic vesicle clustering	6/989	18/20610	0.000135695	0.00684519	0.00575372	BRSK2/BRSK1/SYN3/CTNNB1/NLGN1/PCLO	6
BP	GO:0001569	branching involved in blood vessel morphogenesis	9/989	42/20610	0.000138553	0.0069264	0.00582198	FGF8/COL4A1/TGFBR2/PLXND1/CTNNB1/SFRP2/SEMA3E/SHH/ABL1	9
BP	GO:0090596	sensory organ morphogenesis	29/989	288/20610	0.000141317	0.00696455	0.00585405	MFN2/FGF8/MYO3A/FGFR2/SOX1/SPRY2/GJB6/BMP4/ALDH1A3/NKD1/ABR/FSCN2/SOX9/OTX1/SIX2/SOX11/GLI2/MAFB/CELSR1/TRIOBP/CTNNB1/LRIG1/PITX2/MSX1/FAT1/HCN1/TFAP2A/AGTPBP1/POU3F4	29
BP	GO:0030323	respiratory tube development	22/989	192/20610	0.000141826	0.00696455	0.00585405	PDPN/FGF8/FGFR2/PGR/SPRY2/BMP4/MAP2K1/SOX9/SREBF1/KLF2/HS6ST1/EPAS1/SOX11/GLI2/CELSR1/TGFBR2/CTNNB1/ADAMTS2/SHH/PDGFA/TMEM38B/ZIC3	22
BP	GO:0045666	positive regulation of neuron differentiation	36/989	391/20610	0.000148672	0.00713084	0.00599383	MACF1/BRINP3/DAB1/LRRC7/NEURL1/GDPD5/LRP1/PLXNC1/SYT1/SLITRK1/BMP4/MAP2K1/NDEL1/NGFR/CRX/DLX2/GDF7/SOX11/GLI2/ZMYND8/CDH4/SHANK3/ROBO1/PLXND1/NLGN1/RAPGEF2/SLIT2/EFNA5/MEF2C/PRKN/PPP1R9A/PLXNA4/STMN2/KDM4C/PTPRD/DAB2IP	36
BP	GO:0060350	endochondral bone morphogenesis	12/989	72/20610	0.000149551	0.00713084	0.00599383	ALPL/SERPINH1/BMP4/SOX9/AXIN2/COL20A1/COL6A1/TGFBR2/MEF2C/COL21A1/RUNX2/COL27A1	12
BP	GO:0060439	trachea morphogenesis	5/989	12/20610	0.000150353	0.00713084	0.00599383	BMP4/MAP2K1/TGFBR2/CTNNB1/SHH	5
BP	GO:0060736	prostate gland growth	5/989	12/20610	0.000150353	0.00713084	0.00599383	FGFR2/UBE3A/SOX9/SHH/AR	5
BP	GO:0009952	anterior/posterior pattern specification	25/989	234/20610	0.000159158	0.00748449	0.00629108	SCMH1/FGF8/WT1/ZBTB16/TBX3/CDX2/BMP4/NR2F2/NKD1/AXIN2/EN1/OTX1/SIX2/HOXD10/GLI2/CELSR1/CTNNB1/SFRP2/MSX1/MSX2/TBX18/SHH/CRB2/PBX3/ZIC3	25
BP	GO:0032956	regulation of actin cytoskeleton organization	34/989	363/20610	0.000162447	0.00757495	0.00636712	F11R/HRAS/LRP1/RHOF/FMN1/MAGEL2/CDC42EP4/ARHGAP44/DAPK3/ICAM1/CTNNA2/BIN1/CELSR1/PICK1/TRIOBP/SHANK3/SLIT2/RHOH/JMY/PIK3R1/F2RL1/EFNA5/MEF2C/PRKN/SCIN/SEMA3E/PPP1R9A/BAIAP2L1/ELN/PDGFA/ACTR3B/ARHGEF10/ABL1/TMOD1	34
BP	GO:0060740	prostate gland epithelium morphogenesis	7/989	26/20610	0.000168966	0.00774872	0.00651318	FGFR2/BMP4/SOX9/GLI2/ID4/SHH/AR	7
BP	GO:0060914	heart formation	7/989	26/20610	0.000168966	0.00774872	0.00651318	BMP4/AXIN2/ROBO1/CTNNB1/HAND2/MEF2C/ISL1	7
BP	GO:0061333	renal tubule morphogenesis	13/989	84/20610	0.000174531	0.00793828	0.00667252	KIF26B/FGF8/WT1/COL4A1/BMP4/FMN1/SOX9/SIX2/CTNNB1/IRX1/MEF2C/SHH/CITED1	13
BP	GO:0007163	establishment or maintenance of cell polarity	24/989	222/20610	0.000178391	0.00804789	0.00676465	PRKCZ/ACTL8/KIF26B/LRRC7/FRMD4A/BRSK2/RHOF/SPRY2/CDX2/FSCN2/NDEL1/MTCL1/BRSK1/MAP2/MYH9/RHOH/FAT1/SPDL1/SHH/CYTH3/ANK1/UBXN2B/PTK2/CRB2	24
BP	GO:0021795	cerebral cortex cell migration	10/989	53/20610	0.000183683	0.00821982	0.00690917	DAB1/BMERB1/NDEL1/POU3F3/FBXO45/ROBO1/CTNNB1/SLIT2/SEMA3A/DAB2IP	10
BP	GO:0072283	metanephric renal vesicle morphogenesis	6/989	19/20610	0.000190299	0.00838072	0.00704442	KIF26B/BMP4/FMN1/SIX2/CTNNB1/CITED1	6
BP	GO:1905939	regulation of gonad development	6/989	19/20610	0.000190299	0.00838072	0.00704442	WT1/SOX9/SRC/CITED2/SEMA3A/NR5A1	6
BP	GO:0060562	epithelial tube morphogenesis	34/989	367/20610	0.000199849	0.00873199	0.00733967	KIF26B/FGF8/FGFR2/WT1/PGR/TBX3/SPRY2/COL4A1/BMP4/FMN1/SOX9/SIX2/GDF7/SOX11/GLI2/SRC/CELSR1/TGFBR2/FOXP1/PLXND1/CTNNB1/SFRP2/HAND2/SLIT2/MSX2/IRX1/MEF2C/GJA1/SEMA3E/SHH/ABL1/AR/ZIC3/CITED1	34
BP	GO:1900027	regulation of ruffle assembly	8/989	35/20610	0.00020206	0.00875962	0.0073629	HRAS/CORO1C/NDEL1/EPS8L1/ICAM1/SH3YL1/FAM98A/NLGN1	8
BP	GO:0016331	morphogenesis of embryonic epithelium	19/989	158/20610	0.000211177	0.00908389	0.00763546	FGF8/FGFR2/BMP4/JAG2/ALDH1A3/TGFB1I1/SOX9/GDF7/SOX11/GLI2/CELSR1/CTNNB1/SFRP2/IRX1/TFAP2A/TBX18/SHH/ABL1/AR	19
BP	GO:0003148	outflow tract septum morphogenesis	7/989	27/20610	0.000218718	0.00932782	0.0078405	FGF8/FGFR2/BMP4/TGFBR2/ROBO1/MSX2/ISL1	7
BP	GO:0042472	inner ear morphogenesis	15/989	109/20610	0.00022021	0.00932782	0.0078405	FGF8/MYO3A/FGFR2/SPRY2/ALDH1A3/ABR/SOX9/OTX1/GLI2/MAFB/CELSR1/TRIOBP/LRIG1/TFAP2A/POU3F4	15
BP	GO:0003333	amino acid transmembrane transport	13/989	86/20610	0.000222203	0.00934093	0.00785152	SLC1A7/PDPN/SLC6A12/SLC15A4/SLC17A8/SLC38A8/SLC38A7/SLC7A9/SLC6A6/SLC36A1/SLC6A18/SLC7A13/CLN8	13
BP	GO:0035637	multicellular organismal signaling	23/989	212/20610	0.000228956	0.00955246	0.00802932	CASQ2/NPR1/KCNQ1/KCNA5/CACNA2D4/CALM1/CACNA1H/KCNJ12/GJC1/CACNG8/ATP1A3/SCN3A/KCNE4/BIN1/FGF12/CACNA2D2/DRD5/KCNIP4/GJA1/CACNA2D1/CNTNAP2/DMRT3/NPR2	23
BP	GO:0021520	spinal cord motor neuron cell fate specification	5/989	13/20610	0.00023468	0.00963006	0.00809454	NKX6-2/HOXD10/GLI2/ISL1/OLIG3	5
BP	GO:2001053	regulation of mesenchymal cell apoptotic process	5/989	13/20610	0.00023468	0.00963006	0.00809454	SOX9/MSX1/MSX2/SHH/POU3F4	5
BP	GO:0001656	metanephros development	14/989	98/20610	0.000237758	0.00963006	0.00809454	KIF26B/FGF8/WT1/BMP4/FMN1/UMOD/SOX9/POU3F3/SIX2/CTNNB1/IRX1/SHH/PDGFA/CITED1	14
BP	GO:0060021	roof of mouth development	14/989	98/20610	0.000237758	0.00963006	0.00809454	DHRS3/PRDM16/TBX3/JAG2/SATB2/SOX11/TGFBR2/HAND2/MSX1/MEF2C/TFAP2A/SHH/FOXE1/BCOR	14
BP	GO:0072210	metanephric nephron development	9/989	45/20610	0.000241995	0.00973067	0.00817911	KIF26B/WT1/BMP4/FMN1/SOX9/SIX2/CTNNB1/IRX1/CITED1	9
BP	GO:0120032	regulation of plasma membrane bounded cell projection assembly	21/989	186/20610	0.000244401	0.00975668	0.00820098	CROCC/RAP1GAP/NEURL1/HRAS/CORO1C/CDC42EP4/ARHGAP44/NDEL1/EPS8L1/ICAM1/MARK4/SH3YL1/RAB17/FAM98A/HDAC4/ZMYND8/NLGN1/SLIT2/F2RL1/PPP1R9A/AUTS2	21
BP	GO:0035115	embryonic forelimb morphogenesis	8/989	36/20610	0.000248963	0.00986783	0.0082944	TBX3/EN1/CTNNB1/MSX1/MSX2/TFAP2A/RUNX2/SHH	8
BP	GO:0019933	cAMP-mediated signaling	22/989	200/20610	0.000255277	0.0100463	0.00844442	PDE3A/GNG2/CALM1/ADCY9/ADCY7/SOX9/GNAL/LHCGR/ADRA1D/RASD2/GNAI2/ADCY5/PTH1R/DRD5/RAPGEF2/ADGRL3/PDE10A/ADGRG6/ADGRB3/GHRHR/PCLO/ADGRB1	22
BP	GO:0048545	response to steroid hormone	37/989	418/20610	0.000265041	0.0103571	0.00870567	PTPRU/PTGS2/ALPL/KAT5/SCGB1A1/CCND1/PGR/NCOR2/BMP4/ZFP36L1/NR2F2/UBE3A/ACSBG1/TGFB1I1/SSTR5/SREBF1/ZBTB7A/SMARCA4/ICAM1/ATP1A3/ZFP36/PPP5C/CNGA3/TFPI/SRC/PRMT2/RBFOX2/TGFBR2/FOXP1/CTNNB1/SLIT2/ISL1/ZNF366/GHRHR/NR5A1/CTSV/AR	37
BP	GO:0060512	prostate gland morphogenesis	7/989	28/20610	0.000279632	0.0108509	0.00912071	FGFR2/BMP4/SOX9/GLI2/ID4/SHH/AR	7
BP	GO:0010721	negative regulation of cell development	34/989	374/20610	0.0002842	0.0109516	0.00920532	TP73/DISP3/DAB1/NKX6-2/LRP1/CORO1C/DICER1/IDH2/UBE3A/BMERB1/SOX9/RTN4RL1/NGFR/ACTN4/ZNF536/PTPRS/DLX2/MAP2/SOX11/CTNNB1/NLGN1/RAPGEF2/SLIT2/CRMP1/EFNA5/ISL1/PI16/ID4/SEMA3A/SEMA3E/SHH/STMN2/PTK2/NPR2	34
BP	GO:0060411	cardiac septum morphogenesis	12/989	77/20610	0.000287134	0.0109883	0.00923623	DHRS3/FGF8/FGFR2/TBX3/BMP4/SOX11/TGFBR2/ROBO1/SLIT2/MSX2/ISL1/CITED2	12
BP	GO:0072080	nephron tubule development	14/989	100/20610	0.000294669	0.0111994	0.00941369	KIF26B/FGF8/WT1/BMP4/FMN1/UMOD/SOX9/POU3F3/SIX2/CTNNB1/IRX1/MEF2C/SHH/CITED1	14
BP	GO:0003338	metanephros morphogenesis	8/989	37/20610	0.000304411	0.011491	0.00965877	KIF26B/WT1/BMP4/FMN1/SOX9/SIX2/CTNNB1/CITED1	8
BP	GO:0035270	endocrine system development	17/989	137/20610	0.000307398	0.0115254	0.00968764	FGF8/NKX6-2/WT1/BMP4/MAP2K1/ONECUT1/SOX9/GLI2/PITX2/MSX1/ISL1/CITED2/SHH/GHRHR/TG/FOXE1/NR5A1	17
BP	GO:0031346	positive regulation of cell projection organization	36/989	408/20610	0.000338794	0.0126172	0.0106054	CROCC/MACF1/LRRC7/NEURL1/HRAS/LRP1/PLXNC1/CORO1C/SYT1/SLITRK1/MAP2K1/CDC42EP4/NDEL1/NGFR/EPS8L1/MARK4/FAM98A/HDAC4/SRC/ZMYND8/CDH4/SHANK3/ROBO1/PLXND1/NLGN1/RAPGEF2/SLIT2/F2RL1/EFNA5/PRKN/PPP1R9A/PLXNA4/AUTS2/STMN2/PTPRD/DAB2IP	36
BP	GO:0060438	trachea development	6/989	21/20610	0.000350467	0.0126354	0.0106207	BMP4/MAP2K1/SOX9/TGFBR2/CTNNB1/SHH	6
BP	GO:0003128	heart field specification	5/989	14/20610	0.000350667	0.0126354	0.0106207	BMP4/AXIN2/ROBO1/MEF2C/ISL1	5
BP	GO:0035791	platelet-derived growth factor receptor-beta signaling pathway	5/989	14/20610	0.000350667	0.0126354	0.0106207	LRP1/PTPN1/SRC/PDGFA/ABL1	5
BP	GO:0097152	mesenchymal cell apoptotic process	5/989	14/20610	0.000350667	0.0126354	0.0106207	SOX9/MSX1/MSX2/SHH/POU3F4	5
BP	GO:0099638	endosome to plasma membrane protein transport	5/989	14/20610	0.000350667	0.0126354	0.0106207	LRRC7/ARHGAP44/TRARG1/GRIP2/GRIPAP1	5
BP	GO:0048730	epidermis morphogenesis	7/989	29/20610	0.00035346	0.0126539	0.0106362	FGFR2/CTNNB1/INTU/FOXQ1/SHH/FOXE1/KLF4	7
BP	GO:0051056	regulation of small GTPase mediated signal transduction	34/989	379/20610	0.000362583	0.0128972	0.0108408	MFN2/RAP1GAP/ARHGAP21/HRAS/SRGAP1/RHOF/SPRY2/SOS2/ARHGAP5/ABR/ARHGAP23/ARHGAP44/ARHGAP45/MYO9B/EPS8L1/ARHGEF1/PSD4/SRC/CYTH4/ROBO1/SLIT2/RHOH/ARAP2/F2RL1/DEPDC1B/SH2B2/AUTS2/CYTH3/ARHGEF10/VAV2/FBP1/ABL1/DAB2IP/SCAI	34
BP	GO:1904888	cranial skeletal system development	11/989	68/20610	0.000365713	0.0129258	0.0108647	FGFR2/BMP4/SIX2/DLX2/TGFBR2/CTNNB1/MSX2/MEF2C/TFAP2A/RUNX2/FOXE1	11
BP	GO:0032970	regulation of actin filament-based process	36/989	410/20610	0.000371568	0.0130496	0.0109688	F11R/PDPN/HRAS/LRP1/RHOF/FMN1/MAGEL2/CDC42EP4/ARHGAP44/DAPK3/ICAM1/CTNNA2/BIN1/CELSR1/PICK1/TRIOBP/SHANK3/MYH9/SLIT2/RHOH/JMY/PIK3R1/F2RL1/EFNA5/MEF2C/PRKN/SCIN/SEMA3E/PPP1R9A/BAIAP2L1/ELN/PDGFA/ACTR3B/ARHGEF10/ABL1/TMOD1	36
BP	GO:0001892	embryonic placenta development	13/989	91/20610	0.000392539	0.0134213	0.0112813	FGFR2/CDX2/ZFP36L1/MAP2K1/NR2F2/TRIM28/HS6ST1/EPAS1/CASP8/TFEB/DNAJB6/ZFAT/CITED1	13
BP	GO:0050885	neuromuscular process controlling balance	10/989	58/20610	0.000395712	0.0134213	0.0112813	CAMTA1/NKX6-2/PCDH15/ALDH1A3/JPH3/ABR/RBFOX2/ADCY5/CLN8/ABL1	10
BP	GO:0097120	receptor localization to synapse	10/989	58/20610	0.000395712	0.0134213	0.0112813	PRKCZ/LRRC7/HRAS/ARHGAP44/CEP112/SHISA6/CACNG8/GRIP2/NLGN1/GRIPAP1	10
BP	GO:0007548	sex differentiation	27/989	277/20610	0.000397192	0.0134213	0.0112813	FGF8/WT1/CCND1/PGR/TBX3/TYRO3/UBE3A/BRIP1/SOX9/ICAM1/LHCGR/INHBB/SRC/TAF4/CTNNB1/PTX3/SFRP2/SLIT2/CITED2/GJA1/SEMA3A/SHH/DMRT3/NR5A1/CTSV/AR/TSPY2	27
BP	GO:1903825	organic acid transmembrane transport	17/989	140/20610	0.000397525	0.0134213	0.0112813	SLC1A7/PDPN/SLC6A12/SLC15A4/SLC17A8/SLC38A8/SLC38A7/SLC13A5/ACACA/SLC7A9/SLC19A1/SLC6A6/SLC36A1/SLC6A18/PRKAG2/SLC7A13/CLN8	17
BP	GO:1905039	carboxylic acid transmembrane transport	17/989	140/20610	0.000397525	0.0134213	0.0112813	SLC1A7/PDPN/SLC6A12/SLC15A4/SLC17A8/SLC38A8/SLC38A7/SLC13A5/ACACA/SLC7A9/SLC19A1/SLC6A6/SLC36A1/SLC6A18/PRKAG2/SLC7A13/CLN8	17
BP	GO:0043547	positive regulation of GTPase activity	39/989	458/20610	0.000399085	0.0134213	0.0112813	RAP1GAP/RGS7/F11R/RAB3GAP2/USP6NL/ARHGAP21/HRAS/SRGAP1/CORO1C/RGS6/ARHGAP5/TBC1D24/ABR/ARHGAP23/ARHGAP44/RGS9/NDEL1/TBC1D16/TBCD/ARHGAP45/MYO9B/RGL3/ICAM1/ARHGEF1/RGPD4/ASAP2/PLCB1/CD40/RIN2/TBC1D9/RAPGEF2/ARAP2/F2RL1/DEPDC1B/ADGRB3/ARHGEF10/RGS3/TBC1D2/DAB2IP	39
BP	GO:0050919	negative chemotaxis	9/989	48/20610	0.000402582	0.0134574	0.0113116	LGR6/FLRT2/ROBO1/SLIT2/EFNA5/SEMA3A/SEMA3E/PLXNA4/PDGFA	9
BP	GO:0030198	extracellular matrix organization	36/989	412/20610	0.000407136	0.0135281	0.0113711	NID1/TNFRSF1B/CAPN2/F11R/PDPN/HPSE2/WT1/SERPINH1/LRP1/COL4A2/COL4A1/FLRT2/THSD4/FURIN/CTRB1/SOX9/ICAM1/SULF2/ITGB2/COL6A1/ITGB5/PTX3/SFRP2/DSPP/ITGA1/COL23A1/ADAMTS2/DNAJB6/ELN/PDGFA/LOXL2/PTK2/ABL1/TMEM38B/COL27A1/CTSV	36
BP	GO:0021675	nerve development	12/989	80/20610	0.00041264	0.0135757	0.0114111	TCIRG1/DICER1/MAFB/SULF2/FBXO45/CTNNB1/LRIG1/ISL1/TFAP2A/SEMA3A/PLXNA4/CTSV	12
BP	GO:0007219	Notch signaling pathway	22/989	207/20610	0.000413461	0.0135757	0.0114111	SPEN/NEURL1/ZMIZ1/GDPD5/KCNA5/SEL1L/DLK1/JAG2/ONECUT1/ZNF423/NOD2/SOX9/ZBTB7A/DLX2/SLC35C2/CNTN6/TGFBR2/ROBO1/PLXND1/GRIP2/CCN3/EGFL7	22
BP	GO:0021885	forebrain cell migration	11/989	69/20610	0.000416501	0.0135951	0.0114273	DAB1/TYRO3/BMERB1/NDEL1/POU3F3/FBXO45/ROBO1/CTNNB1/SLIT2/SEMA3A/DAB2IP	11
BP	GO:0050772	positive regulation of axonogenesis	13/989	92/20610	0.000437414	0.0141117	0.0118616	MACF1/LRP1/PLXNC1/SLITRK1/MAP2K1/NDEL1/NGFR/CDH4/ROBO1/PLXND1/SLIT2/EFNA5/PLXNA4	13
BP	GO:1903725	regulation of phospholipid metabolic process	13/989	92/20610	0.000437414	0.0141117	0.0118616	CAPN2/RAB38/SCARB1/NOD2/SRC/RUBCN/LPCAT1/PIK3R1/PDGFA/PTK2/VAV2/KLF4/DAB2IP	13
BP	GO:0048679	regulation of axon regeneration	7/989	30/20610	0.000442106	0.0141806	0.0119195	LRP1/STK24/MAP2K1/NDEL1/RTN4RL1/PTPRS/KLF4	7
BP	GO:0021513	spinal cord dorsal/ventral patterning	6/989	22/20610	0.000462451	0.0146637	0.0123255	NKX6-2/SOX1/GLI2/INTU/SHH/DMRT3	6
BP	GO:0072567	chemokine (C-X-C motif) ligand 2 production	6/989	22/20610	0.000462451	0.0146637	0.0123255	LRP1/MBP/FOXP1/F2RL1/LPL/KLF4	6
BP	GO:0030518	intracellular steroid hormone receptor signaling pathway	17/989	142/20610	0.000469558	0.0148044	0.0124439	KAT5/PGR/NCOR2/UBE3A/TGFB1I1/ZBTB7A/SMARCA4/PPP5C/SRC/PRMT2/RBFOX2/FOXP1/CTNNB1/ISL1/ZNF366/GHRHR/AR	17
BP	GO:0014014	negative regulation of gliogenesis	9/989	49/20610	0.000472438	0.0148111	0.0124494	DAB1/NKX6-2/DICER1/IDH2/BMERB1/DLX2/SOX11/CTNNB1/ID4	9
BP	GO:0030217	T cell differentiation	26/989	266/20610	0.000483475	0.0150719	0.0126687	PRKCZ/SLAMF6/NKX2-3/ZMIZ1/FZD8/TCIRG1/ZBTB16/RAG2/BCL11B/BMP4/JAG2/ZFP36L1/TBX21/NHEJ1/GLI2/MAFB/TGFBR2/FOXP1/CTNNB1/RHOH/SH3RF1/DROSHA/RUNX2/SHH/CARD11/ABL1	26
BP	GO:0090287	regulation of cellular response to growth factor stimulus	29/989	310/20610	0.000487143	0.0151014	0.0126935	PRDM16/MIR26A2/SPRY2/BMP4/CTDSPL2/ONECUT1/ZNF423/TGFB1I1/UBE2O/ZBTB7A/SOX11/PTPN1/DOK5/SULF2/TGFBR2/ROBO1/CTNNB1/SFRP2/MSX1/SLIT2/MSX2/RUNX2/CITED2/FAM20C/CDKN2B/CRB2/ABL1/DAB2IP/CITED1	29
BP	GO:0010771	negative regulation of cell morphogenesis involved in differentiation	14/989	105/20610	0.000490283	0.0151143	0.0127043	DAB1/CORO1C/UBE3A/NGFR/ACTN4/PTPRS/MAP2/NLGN1/RAPGEF2/SLIT2/EFNA5/SEMA3A/SEMA3E/PTK2	14
BP	GO:0001649	osteoblast differentiation	25/989	252/20610	0.000494165	0.0151498	0.0127342	ALPL/FGFR2/TCIRG1/NELL1/BMP4/AXIN2/RDH14/SATB2/HDAC4/SOX11/GLI2/COL6A1/CTNNB1/PTH1R/SFRP2/HAND2/MSX2/MEF2C/RUNX2/ID4/GJA1/FAM20C/SHH/PTK2/CITED1	25
BP	GO:0019932	second-messenger-mediated signaling	40/989	479/20610	0.000499245	0.0151863	0.0127648	CASQ2/NPR1/CAMTA1/CALML5/INPP5A/CALML3/PDE3A/GNG2/CALM1/ADCY9/ADCY7/JPH3/NFATC3/GRIN2A/SOX9/NFATC1/GNAL/LHCGR/ACKR3/HDAC4/ADRA1D/RASD2/GNAI2/ADCY5/HRH1/PTH1R/DRD5/RAPGEF2/ADGRL3/PDE10A/ADGRG6/ADGRB3/PPP1R9A/PRKAR2B/GHRHR/PCLO/ADGRB1/TMEM38B/NR5A1/NPR2	40
BP	GO:0003206	cardiac chamber morphogenesis	16/989	130/20610	0.000500827	0.0151863	0.0127648	DHRS3/FGF8/FGFR2/TBX3/BMP4/SOX11/TGFBR2/ROBO1/SFRP2/HAND2/SLIT2/MSX2/MEF2C/ISL1/CITED2/ADGRG6	16
BP	GO:0071383	cellular response to steroid hormone stimulus	26/989	267/20610	0.000511835	0.0154357	0.0129745	KAT5/PGR/NCOR2/BMP4/ZFP36L1/NR2F2/UBE3A/TGFB1I1/SSTR5/ZBTB7A/SMARCA4/ICAM1/ATP1A3/ZFP36/PPP5C/TFPI/SRC/PRMT2/RBFOX2/FOXP1/CTNNB1/ISL1/ZNF366/GHRHR/NR5A1/AR	26
BP	GO:0110110	positive regulation of animal organ morphogenesis	12/989	82/20610	0.000519789	0.0155909	0.0131049	FGF8/FGFR2/WT1/BMP4/SOX9/TGFBR2/ROBO1/CTNNB1/HAND2/TFAP2A/TNFAIP3/AR	12
BP	GO:0001952	regulation of cell-matrix adhesion	16/989	131/20610	0.000545637	0.0162501	0.0136591	MACF1/PRKCZ/AJAP1/LRP1/CORO1C/FMN1/ONECUT1/EMP2/DAPK3/SRC/PIK3R1/EFNA5/UTRN/SEMA3E/PTK2/ABL1	16
BP	GO:1990126	retrograde transport, endosome to plasma membrane	7/989	31/20610	0.000547626	0.0162501	0.0136591	LRRC7/VPS26A/ARHGAP44/TRARG1/GRIP2/SNX31/GRIPAP1	7
BP	GO:0030850	prostate gland development	9/989	50/20610	0.000551945	0.0162912	0.0136936	FGFR2/BMP4/UBE3A/SOX9/GLI2/CTNNB1/ID4/SHH/AR	9
BP	GO:0042326	negative regulation of phosphorylation	41/989	498/20610	0.000567848	0.0166719	0.0140136	PRKCZ/SH3BP5L/ZMYND11/UBASH3B/PTPN6/CORO1C/MIR26A2/SPRY2/LATS2/BMP4/CALM1/NR2F2/LRRK1/CBFA2T3/CHMP6/GADD45B/PPP5C/HDAC4/PTPN1/MECOM/CBLB/RUBCN/SFRP2/SLIT2/RHOH/F2RL1/PRKN/TNFAIP3/PRKAG2/MLXIPL/PRKAR2B/PKIA/GFRA2/CDKN2B/RGS3/FBP1/ABL1/AMBP/KLF4/DAB2IP/DUSP21	41
BP	GO:1901653	cellular response to peptide	36/989	420/20610	0.00058158	0.016935	0.0142347	PRKCZ/PRKCQ/TCIRG1/LRP1/MAX/ZFP36L1/ADCY9/ADCY7/NOD2/BRIP1/SREBF1/NDEL1/NGFR/TRARG1/CACNA1A/FGF21/KLF2/ICAM1/ATP1A3/LHCGR/INHBB/PTPN1/SRC/GNAI2/ADCY5/PIK3R1/PHIP/CACNA2D1/BAIAP2L1/SH2B2/PRKAR2B/GHRHR/ATP6V1H/LPL/PTK2/KLF4	36
BP	GO:0042391	regulation of membrane potential	39/989	467/20610	0.000582912	0.016935	0.0142347	RIMS3/CASQ2/PRKCZ/GRIK3/CACNA1E/BNIP3/KCNQ1/GRIK4/KCNA5/KCNJ8/KCNH3/MIR26A2/CHRNA7/CACNA1H/PIEZO1/GRIN2A/MPP2/GJC1/PIEZO2/CACNA1A/ATP1A3/GNA11/SCN3A/KCNE4/BIN1/SRC/ZMYND8/SHANK3/FGF12/NLGN1/HCN1/RGS7BP/MEF2C/PRKN/POPDC3/GJA1/CACNA2D1/PPP1R9A/ABL1	39
BP	GO:0048706	embryonic skeletal system development	16/989	132/20610	0.000593836	0.0170941	0.0143684	FGFR2/BMP4/XYLT1/SIX2/DLX2/HOXD10/SATB2/SOX11/SULF2/TGFBR2/CTNNB1/MEF2C/TFAP2A/RUNX2/WDR60/SHH	16
BP	GO:1904062	regulation of cation transmembrane transport	32/989	359/20610	0.00059455	0.0170941	0.0143684	CASQ2/LRRC7/UBASH3B/KCNQ1/TCIRG1/PTPN6/CRACR2A/MIR26A2/CALM1/JPH3/GRIN2A/RGS9/SHISA6/ACTN4/CACNG8/DYSF/HECW2/KCNE4/BIN1/DPP10/SHANK3/FGF12/STAC/NLGN1/KCNAB1/KCNIP4/MEF2C/UTRN/CACNA2D1/DPP6/ABL1/TMEM38B	32
BP	GO:0010718	positive regulation of epithelial to mesenchymal transition	9/989	51/20610	0.000642085	0.0183656	0.0154372	PDPN/BMP4/TGFB1I1/AXIN2/TGFBR2/CTNNB1/ISL1/LOXL2/CRB2	9
BP	GO:0021536	diencephalon development	12/989	84/20610	0.000649422	0.0184802	0.0155336	FGF8/BMP4/OTX1/GLI2/PITX2/MSX1/ISL1/SEMA3A/SHH/CNTNAP2/GHRHR/PTCHD1	12
BP	GO:0048704	embryonic skeletal system morphogenesis	13/989	96/20610	0.000662969	0.0187695	0.0157767	FGFR2/BMP4/SIX2/DLX2/HOXD10/SATB2/SOX11/TGFBR2/CTNNB1/MEF2C/TFAP2A/RUNX2/WDR60	13
BP	GO:0007156	homophilic cell adhesion via plasma membrane adhesion molecules	19/989	173/20610	0.000667124	0.0187912	0.015795	PCDH15/KIRREL3/PCDH9/CDH8/CDH11/VSTM2L/CDH4/CELSR1/CNTN6/ROBO1/PCDH10/PCDH18/FAT1/CDH18/CDHR2/PCDHA10/CDH10/PCDHB16/PCDH11X	19
BP	GO:0050804	modulation of chemical synaptic transmission	40/989	487/20610	0.000689981	0.0193369	0.0162536	RIMS3/PTGS2/PRKCZ/GRIK3/NEURL1/GRIK4/LRRC4C/HRAS/SYT1/CHRNA7/JPH3/CDH11/GRIN2A/ABR/MPP2/SHISA6/CACNA1A/BRSK1/PTPRS/CACNG8/PLCB1/SRC/ZMYND8/PICK1/SHANK3/SYN3/GNAI2/NLGN1/HRH1/GRM2/CACNA2D2/DRD5/RAPGEF2/MEF2C/PRKN/PPP1R9A/PRKAR2B/ADGRB1/ABL1/NTNG2	40
BP	GO:0050768	negative regulation of neurogenesis	29/989	317/20610	0.000697763	0.0194567	0.0163543	TP73/DISP3/DAB1/NKX6-2/LRP1/DICER1/IDH2/UBE3A/BMERB1/SOX9/RTN4RL1/NGFR/ZNF536/PTPRS/DLX2/MAP2/SOX11/CTNNB1/NLGN1/RAPGEF2/SLIT2/CRMP1/ISL1/ID4/SEMA3A/SEMA3E/SHH/STMN2/PTK2	29
BP	GO:0006910	phagocytosis, recognition	5/989	16/20610	0.000706067	0.0195898	0.0164662	CLEC7A/SCARB1/IGLL5/ADGRB1/FCN2	5
BP	GO:0099177	regulation of trans-synaptic signaling	40/989	488/20610	0.000717869	0.0198182	0.0166582	RIMS3/PTGS2/PRKCZ/GRIK3/NEURL1/GRIK4/LRRC4C/HRAS/SYT1/CHRNA7/JPH3/CDH11/GRIN2A/ABR/MPP2/SHISA6/CACNA1A/BRSK1/PTPRS/CACNG8/PLCB1/SRC/ZMYND8/PICK1/SHANK3/SYN3/GNAI2/NLGN1/HRH1/GRM2/CACNA2D2/DRD5/RAPGEF2/MEF2C/PRKN/PPP1R9A/PRKAR2B/ADGRB1/ABL1/NTNG2	40
BP	GO:0010810	regulation of cell-substrate adhesion	23/989	230/20610	0.000730003	0.0200534	0.0168559	NID1/MACF1/PRKCZ/AJAP1/PDPN/LRP1/CORO1C/FMN1/ONECUT1/EMP2/UNC13D/TBCD/EMILIN2/ACTN4/DAPK3/SRC/TRIOBP/PIK3R1/EFNA5/UTRN/SEMA3E/PTK2/ABL1	23
BP	GO:0048880	sensory system development	35/989	410/20610	0.000740467	0.0201361	0.0169254	MFN2/TCIRG1/WT1/SLC17A8/SOX1/COL4A1/BCL11B/BMP4/MAX/ALDH1A3/NKD1/MAF/FSCN2/SOX9/UNC45B/SMARCA4/DLX2/SOX11/TGFBR2/CTNNB1/PITX2/FAT1/PDE6B/LPCAT1/HCN1/ISL1/TFAP2A/GJA1/SEMA3A/SHH/CRYGN/CLN8/KLF4/TMOD1/AGTPBP1	35
BP	GO:0048546	digestive tract morphogenesis	9/989	52/20610	0.000743899	0.0201361	0.0169254	NKX2-3/FGFR2/BMP4/SIX2/SOX11/GLI2/CTNNB1/SFRP2/SHH	9
BP	GO:0061614	pri-miRNA transcription by RNA polymerase II	9/989	52/20610	0.000743899	0.0201361	0.0169254	WT1/BMP4/NFATC3/SOX9/SREBF1/NGFR/SMARCA4/HDAC4/KLF4	9
BP	GO:0033077	T cell differentiation in thymus	11/989	74/20610	0.00076769	0.0204003	0.0171475	FZD8/RAG2/BCL11B/BMP4/JAG2/ZFP36L1/GLI2/MAFB/CTNNB1/SHH/CARD11	11
BP	GO:0061035	regulation of cartilage development	11/989	74/20610	0.00076769	0.0204003	0.0171475	ZBTB16/BMP4/MAF/SOX9/AXIN2/SIX2/GLI2/CTNNB1/RUNX2/SCIN/LOXL2	11
BP	GO:0003433	chondrocyte development involved in endochondral bone morphogenesis	6/989	24/20610	0.000768367	0.0204003	0.0171475	SERPINH1/COL20A1/COL6A1/TGFBR2/COL21A1/COL27A1	6
BP	GO:0021511	spinal cord patterning	6/989	24/20610	0.000768367	0.0204003	0.0171475	NKX6-2/SOX1/GLI2/INTU/SHH/DMRT3	6
BP	GO:0043062	extracellular structure organization	39/989	474/20610	0.00077427	0.0204592	0.0171969	NID1/TNFRSF1B/PLA2G2E/CAPN2/F11R/PDPN/HPSE2/WT1/SERPINH1/LRP1/SCARB1/COL4A2/COL4A1/FLRT2/THSD4/FURIN/CTRB1/SOX9/ICAM1/SULF2/ITGB2/COL6A1/ITGB5/PTX3/SFRP2/DSPP/ITGA1/COL23A1/ADAMTS2/DNAJB6/ELN/PDGFA/LPL/LOXL2/PTK2/ABL1/TMEM38B/COL27A1/CTSV	39
BP	GO:0018958	phenol-containing compound metabolic process	14/989	110/20610	0.000786936	0.0206953	0.0173954	NPR1/OCA2/GRIN2A/TPO/EPAS1/ITGB2/HAND2/TACR3/RAPGEF2/PRKN/TG/FOXE1/TYRP1/CITED1	14
BP	GO:0030879	mammary gland development	18/989	162/20610	0.00079706	0.0208627	0.0175361	NEURL1/FGFR2/CCND1/PGR/TBX3/NCOR2/BMP4/ARHGAP5/SOX9/GLI2/SRC/TGFBR2/ROBO1/MSX1/MSX2/GJA1/GHRHR/AR	18
BP	GO:0001837	epithelial to mesenchymal transition	17/989	149/20610	0.000817106	0.0211188	0.0177514	PDPN/FGF8/FGFR2/BMP4/TGFB1I1/SOX9/AXIN2/TRIM28/TGFBR2/CTNNB1/SFRP2/MSX1/MSX2/ISL1/LOXL2/CRB2/DAB2IP	17
BP	GO:0003176	aortic valve development	7/989	33/20610	0.000818264	0.0211188	0.0177514	TNFRSF1B/BMP4/SOX9/NFATC1/ROBO1/SLIT2/ELN	7
BP	GO:0010464	regulation of mesenchymal cell proliferation	7/989	33/20610	0.000818264	0.0211188	0.0177514	FGFR2/BMP4/SOX9/TGFBR2/CTNNB1/SHH/PDGFA	7
BP	GO:0030183	B cell differentiation	16/989	136/20610	0.000824782	0.0211885	0.01781	NKX2-3/KLF6/TCIRG1/RAG2/AICDA/PTPN6/ZFP36L1/ONECUT1/ZBTB7A/NHEJ1/HDAC4/NFAM1/PIK3R1/CARD11/ABL1/ATP11C	16
BP	GO:0001655	urogenital system development	31/989	351/20610	0.000836175	0.0213822	0.0179728	NID1/TP73/CENPF/KIF26B/FGF8/FGFR2/WT1/KIRREL3/ZBTB16/COL4A1/BMP4/FMN1/UBE3A/UMOD/SOX9/POU3F3/SIX2/SOX11/GLI2/SULF2/CTNNB1/SLIT2/IRX1/MEF2C/TFAP2A/TBX18/ID4/SHH/PDGFA/AR/CITED1	31
BP	GO:0046661	male sex differentiation	18/989	163/20610	0.000856783	0.0218087	0.0183313	FGF8/WT1/CCND1/TBX3/BRIP1/SOX9/ICAM1/LHCGR/CTNNB1/SFRP2/CITED2/GJA1/SEMA3A/SHH/DMRT3/NR5A1/CTSV/AR	18
BP	GO:0006002	fructose 6-phosphate metabolic process	4/989	10/20610	0.000877004	0.0218228	0.0183432	TALDO1/NFE2L1/GFPT2/FBP1	4
BP	GO:0021877	forebrain neuron fate commitment	4/989	10/20610	0.000877004	0.0218228	0.0183432	BCL11B/DLX2/SATB2/TBR1	4
BP	GO:0060513	prostatic bud formation	4/989	10/20610	0.000877004	0.0218228	0.0183432	BMP4/GLI2/SHH/AR	4
BP	GO:0072033	renal vesicle formation	4/989	10/20610	0.000877004	0.0218228	0.0183432	KIF26B/FMN1/SOX9/CTNNB1	4
BP	GO:0072217	negative regulation of metanephros development	4/989	10/20610	0.000877004	0.0218228	0.0183432	WT1/BMP4/CTNNB1/CITED1	4
BP	GO:0072006	nephron development	17/989	150/20610	0.000881316	0.0218322	0.0183511	NID1/KIF26B/FGF8/WT1/KIRREL3/BMP4/FMN1/UMOD/SOX9/POU3F3/SIX2/SULF2/CTNNB1/IRX1/MEF2C/SHH/CITED1	17
BP	GO:0003416	endochondral bone growth	8/989	43/20610	0.000886275	0.0218575	0.0183723	FGFR2/COL20A1/COL6A1/TGFBR2/EVC/MSX2/COL21A1/COL27A1	8
BP	GO:0042552	myelination	16/989	137/20610	0.000893197	0.0219307	0.0184339	TNFRSF1B/NKX6-2/MIR26A2/DICER1/ACSBG1/FA2H/MBP/EPB41L3/CST7/CTNNB1/SERINC5/QKI/ADGRG6/ID4/TG/ARHGEF10	16
BP	GO:0042692	muscle cell differentiation	35/989	415/20610	0.000917131	0.0224192	0.0188445	CASQ2/CTH/CAPN2/FGFR2/WT1/TBX3/MIR26A2/BMP4/CACNA1H/NFATC3/SOX9/NFATC1/DYSF/CTNNA2/HDAC4/BIN1/RBM38/MIR499A/SIK1/MYO18B/MYH9/CTNNB1/CACNA2D2/MSX1/MEF2C/PI16/QKI/POPDC3/ADGRB3/SHH/CCN3/ADGRB1/SGCZ/ABL1/TMOD1	35
BP	GO:0008406	gonad development	22/989	220/20610	0.000942115	0.0229289	0.0192729	FGF8/WT1/CCND1/PGR/UBE3A/BRIP1/SOX9/ICAM1/LHCGR/INHBB/SRC/TAF4/PTX3/SFRP2/SLIT2/CITED2/GJA1/SEMA3A/NR5A1/CTSV/AR/TSPY2	22
BP	GO:2000136	regulation of cell proliferation involved in heart morphogenesis	5/989	17/20610	0.000960978	0.0232859	0.0195729	BMP4/SOX9/CTNNB1/HAND2/ISL1	5
BP	GO:0002053	positive regulation of mesenchymal cell proliferation	6/989	25/20610	0.000970343	0.0233092	0.0195926	FGFR2/SOX9/TGFBR2/CTNNB1/SHH/PDGFA	6
BP	GO:0031069	hair follicle morphogenesis	6/989	25/20610	0.000970343	0.0233092	0.0195926	FGFR2/CTNNB1/INTU/FOXQ1/SHH/FOXE1	6
BP	GO:0060443	mammary gland morphogenesis	9/989	54/20610	0.000987016	0.0234347	0.019698	FGFR2/PGR/TBX3/BMP4/GLI2/SRC/TGFBR2/MSX2/AR	9
BP	GO:0048638	regulation of developmental growth	32/989	370/20610	0.000987157	0.0234347	0.019698	BARHL2/MACF1/TP73/FGF8/FGFR2/WT1/RAG2/LRP1/SYT1/LATS2/BMP4/NKD1/NDEL1/PTPRS/MAP2/PLCB1/CDH4/TGFBR2/CACNA2D2/SFRP2/EFNA5/MEF2C/PRKN/PI16/GJA1/SEMA3A/SEMA3E/PLXNA4/GHRHR/PTK2/ABL1/AR	32
BP	GO:0070570	regulation of neuron projection regeneration	7/989	34/20610	0.000988236	0.0234347	0.019698	LRP1/STK24/MAP2K1/NDEL1/RTN4RL1/PTPRS/KLF4	7
BP	GO:0034332	adherens junction organization	17/989	152/20610	0.00102272	0.0240469	0.0202126	MACF1/LRP1/CORO1C/NUMB/FMN1/CDH8/CDH11/TBCD/DAPK3/SRC/CDH4/CTNNB1/CDH18/EFNA5/CDH10/PTK2/ABL1	17
BP	GO:0061337	cardiac conduction	17/989	152/20610	0.00102272	0.0240469	0.0202126	CASQ2/NPR1/KCNQ1/KCNA5/CACNA2D4/CALM1/KCNJ12/GJC1/CACNG8/ATP1A3/KCNE4/BIN1/CACNA2D2/KCNIP4/GJA1/CACNA2D1/NPR2	17
BP	GO:0045665	negative regulation of neuron differentiation	23/989	236/20610	0.00103696	0.0241513	0.0203004	TP73/DISP3/DAB1/LRP1/UBE3A/SOX9/RTN4RL1/NGFR/ZNF536/PTPRS/DLX2/MAP2/NLGN1/RAPGEF2/SLIT2/CRMP1/ISL1/ID4/SEMA3A/SEMA3E/SHH/STMN2/PTK2	23
BP	GO:0060412	ventricular septum morphogenesis	8/989	44/20610	0.00103831	0.0241513	0.0203004	FGFR2/TBX3/BMP4/SOX11/TGFBR2/ROBO1/SLIT2/CITED2	8
BP	GO:0007272	ensheathment of neurons	16/989	139/20610	0.00104457	0.0241513	0.0203004	TNFRSF1B/NKX6-2/MIR26A2/DICER1/ACSBG1/FA2H/MBP/EPB41L3/CST7/CTNNB1/SERINC5/QKI/ADGRG6/ID4/TG/ARHGEF10	16
BP	GO:0008366	axon ensheathment	16/989	139/20610	0.00104457	0.0241513	0.0203004	TNFRSF1B/NKX6-2/MIR26A2/DICER1/ACSBG1/FA2H/MBP/EPB41L3/CST7/CTNNB1/SERINC5/QKI/ADGRG6/ID4/TG/ARHGEF10	16
BP	GO:0090132	epithelium migration	32/989	373/20610	0.0011275	0.0259298	0.0217952	PTGS2/MACF1/FGF8/CORO1C/SCARB1/MIR26A2/CLEC14A/BMP4/NR2F2/EMP2/SOX9/SRC/CD40/MIR499A/ITGB2/MYH9/TGFBR2/ROBO1/FOXP1/PLXND1/SLIT2/MEF2C/SASH1/SEMA3A/EPHB4/CCN3/LOXL2/ADGRB1/PTK2/ABL1/KLF4/DAB2IP	32
BP	GO:0022029	telencephalon cell migration	10/989	66/20610	0.0011322	0.0259298	0.0217952	DAB1/BMERB1/NDEL1/POU3F3/FBXO45/ROBO1/CTNNB1/SLIT2/SEMA3A/DAB2IP	10
BP	GO:0030902	hindbrain development	18/989	167/20610	0.00113551	0.0259298	0.0217952	DAB1/KNDC1/LHX5/SSTR1/MAP2K1/PTPRS/C5AR1/EN1/OTX1/CTNNA2/TBR1/GLI2/MAFB/RBFOX2/CTNNB1/SHH/ABL1/AGTPBP1	18
BP	GO:0001667	ameboidal-type cell migration	39/989	484/20610	0.00114337	0.0260023	0.0218562	PTGS2/MACF1/FGF8/CORO1C/SCARB1/MIR26A2/CLEC14A/BMP4/NR2F2/EMP2/SOX9/TNS1/SRC/CD40/MIR499A/ITGB2/MYH9/TGFBR2/ROBO1/FOXP1/PLXND1/PITX2/HAND2/SLIT2/MEF2C/ISL1/SASH1/SEMA3A/SEMA3E/SHH/EPHB4/CCN3/LOXL2/ADGRB1/PTK2/CRB2/ABL1/KLF4/DAB2IP	39
BP	GO:0003203	endocardial cushion morphogenesis	7/989	35/20610	0.00118478	0.0266168	0.0223727	FGF8/SOX9/TGFBR2/ROBO1/MSX1/MSX2/ISL1	7
BP	GO:0030513	positive regulation of BMP signaling pathway	7/989	35/20610	0.00118478	0.0266168	0.0223727	BMP4/ZNF423/UBE2O/SOX11/MSX1/MSX2/CRB2	7
BP	GO:0048665	neuron fate specification	7/989	35/20610	0.00118478	0.0266168	0.0223727	NKX6-2/SOX1/HOXD10/GLI2/ISL1/OLIG3/DMRT3	7
BP	GO:0033143	regulation of intracellular steroid hormone receptor signaling pathway	11/989	78/20610	0.0012006	0.0266606	0.0224096	NCOR2/ZBTB7A/SMARCA4/PPP5C/SRC/PRMT2/FOXP1/ISL1/ZNF366/GHRHR/AR	11
BP	GO:0072001	renal system development	28/989	313/20610	0.00120265	0.0266606	0.0224096	NID1/TP73/CENPF/KIF26B/FGF8/FGFR2/WT1/KIRREL3/ZBTB16/COL4A1/BMP4/FMN1/UMOD/SOX9/POU3F3/SIX2/SOX11/GLI2/SULF2/CTNNB1/SLIT2/IRX1/MEF2C/TFAP2A/TBX18/SHH/PDGFA/CITED1	28
BP	GO:0003197	endocardial cushion development	8/989	45/20610	0.00121049	0.0266606	0.0224096	FGF8/BMP4/SOX9/TGFBR2/ROBO1/MSX1/MSX2/ISL1	8
BP	GO:0009798	axis specification	12/989	90/20610	0.00121072	0.0266606	0.0224096	WT1/TBX3/CDX2/BMP4/SIX2/CTNNB1/PITX2/IRX4/CITED2/SHH/BCOR/CITED1	12
BP	GO:0021544	subpallium development	6/989	26/20610	0.00121076	0.0266606	0.0224096	FGF8/BCL11B/ALDH1A3/DLX2/SHANK3/CNTNAP2	6
BP	GO:0043010	camera-type eye development	30/989	344/20610	0.00122795	0.0269325	0.0226381	MFN2/TCIRG1/WT1/SLC17A8/SOX1/COL4A1/BCL11B/BMP4/MAX/ALDH1A3/MAF/SOX9/UNC45B/SMARCA4/DLX2/SOX11/TGFBR2/CTNNB1/PITX2/FAT1/PDE6B/LPCAT1/HCN1/TFAP2A/GJA1/SHH/CRYGN/CLN8/KLF4/TMOD1	30
BP	GO:0051348	negative regulation of transferase activity	28/989	314/20610	0.00126172	0.027564	0.0231689	SH3BP5L/UBASH3B/PTPN6/CORO1C/SPRY2/LATS2/BMP4/NR2F2/CHMP6/GADD45B/ZFP36/PTPN1/SRC/CBLB/RUBCN/SFRP2/RHOH/PRKN/TNFAIP3/PRKAG2/PRKAR2B/PKIA/TERF1/CDKN2B/RGS3/ABL1/DAB2IP/DUSP21	28
BP	GO:0030521	androgen receptor signaling pathway	10/989	67/20610	0.00127465	0.0276024	0.0232012	KAT5/NCOR2/UBE3A/TGFB1I1/ZBTB7A/SMARCA4/PRMT2/FOXP1/CTNNB1/AR	10
BP	GO:0090185	negative regulation of kidney development	5/989	18/20610	0.00127839	0.0276024	0.0232012	WT1/BMP4/CTNNB1/SHH/CITED1	5
BP	GO:0098814	spontaneous synaptic transmission	5/989	18/20610	0.00127839	0.0276024	0.0232012	RPH3A/SYT1/DOC2A/PRKN/PPP1R9A	5
BP	GO:0010001	glial cell differentiation	23/989	240/20610	0.00129858	0.0279296	0.0234762	TNFRSF1B/TP73/DAB1/NKX6-2/BNIP3/LRP1/MIR26A2/DICER1/MAP2K1/FA2H/NFE2L1/SOX9/C5AR1/DLX2/SOX11/BIN1/PICK1/CTNNB1/ADGRG6/ID4/SHH/ARHGEF10/ABL1	23
BP	GO:0021521	ventral spinal cord interneuron specification	4/989	11/20610	0.00132597	0.028179	0.0236859	NKX6-2/SOX1/GLI2/DMRT3	4
BP	GO:0060573	cell fate specification involved in pattern specification	4/989	11/20610	0.00132597	0.028179	0.0236859	NKX6-2/SOX1/GLI2/DMRT3	4
BP	GO:0090557	establishment of endothelial intestinal barrier	4/989	11/20610	0.00132597	0.028179	0.0236859	F11R/PTPRS/ICAM1/RAPGEF2	4
BP	GO:0072009	nephron epithelium development	14/989	116/20610	0.00133049	0.028179	0.0236859	KIF26B/FGF8/WT1/BMP4/FMN1/UMOD/SOX9/POU3F3/SIX2/CTNNB1/IRX1/MEF2C/SHH/CITED1	14
BP	GO:0045137	development of primary sexual characteristics	22/989	226/20610	0.00133853	0.0282414	0.0237383	FGF8/WT1/CCND1/PGR/UBE3A/BRIP1/SOX9/ICAM1/LHCGR/INHBB/SRC/TAF4/PTX3/SFRP2/SLIT2/CITED2/GJA1/SEMA3A/NR5A1/CTSV/AR/TSPY2	22
BP	GO:0006909	phagocytosis	27/989	301/20610	0.00140061	0.0290498	0.0244178	SLAMF1/IL15RA/LRP1/CORO1C/CLEC7A/SCARB1/RAB20/PLD4/TYRO3/SPACA3/ABR/UNC13D/DYSF/SRC/ITGB2/IGLL5/MYH9/PTX3/RUBCN/PIK3R1/F2RL1/ACTB/ADGRB1/PTK2/VAV2/ABL1/FCN2	27
BP	GO:0048538	thymus development	8/989	46/20610	0.00140466	0.0290498	0.0244178	BCL11B/MAP2K1/MAFB/CTNNB1/HAND2/SHH/ABL1/FOXE1	8
BP	GO:0060351	cartilage development involved in endochondral bone morphogenesis	8/989	46/20610	0.00140466	0.0290498	0.0244178	SERPINH1/SOX9/AXIN2/COL20A1/COL6A1/TGFBR2/COL21A1/COL27A1	8
BP	GO:0098868	bone growth	8/989	46/20610	0.00140466	0.0290498	0.0244178	FGFR2/COL20A1/COL6A1/TGFBR2/EVC/MSX2/COL21A1/COL27A1	8
BP	GO:1902893	regulation of pri-miRNA transcription by RNA polymerase II	8/989	46/20610	0.00140466	0.0290498	0.0244178	WT1/BMP4/NFATC3/SOX9/SREBF1/NGFR/SMARCA4/HDAC4	8
BP	GO:0021955	central nervous system neuron axonogenesis	7/989	36/20610	0.00141067	0.0290498	0.0244178	CDH11/NDEL1/GLI2/FBXO45/SLIT2/PLXNA4/PTK2	7
BP	GO:0007215	glutamate receptor signaling pathway	13/989	104/20610	0.00141349	0.0290498	0.0244178	GRIK3/LRRC7/GRIK4/SSTR1/GRIN2A/RGS9/SHISA6/CACNG8/PLCB1/SHANK3/NLGN1/GRM2/MEF2C	13
BP	GO:0001654	eye development	33/989	394/20610	0.00141909	0.0290572	0.0244241	MFN2/TCIRG1/WT1/SLC17A8/SOX1/COL4A1/BCL11B/BMP4/MAX/ALDH1A3/NKD1/MAF/FSCN2/SOX9/UNC45B/SMARCA4/DLX2/SOX11/TGFBR2/CTNNB1/PITX2/FAT1/PDE6B/LPCAT1/HCN1/TFAP2A/GJA1/SHH/CRYGN/CLN8/KLF4/TMOD1/AGTPBP1	33
BP	GO:0048167	regulation of synaptic plasticity	21/989	213/20610	0.00145349	0.0296275	0.0249034	RIMS3/PTGS2/PRKCZ/NEURL1/HRAS/CHRNA7/JPH3/GRIN2A/MPP2/SHISA6/BRSK1/PICK1/SHANK3/NLGN1/HRH1/DRD5/RAPGEF2/MEF2C/PPP1R9A/ADGRB1/ABL1	21
BP	GO:0090130	tissue migration	32/989	379/20610	0.00146116	0.0296275	0.0249034	PTGS2/MACF1/FGF8/CORO1C/SCARB1/MIR26A2/CLEC14A/BMP4/NR2F2/EMP2/SOX9/SRC/CD40/MIR499A/ITGB2/MYH9/TGFBR2/ROBO1/FOXP1/PLXND1/SLIT2/MEF2C/SASH1/SEMA3A/EPHB4/CCN3/LOXL2/ADGRB1/PTK2/ABL1/KLF4/DAB2IP	32
BP	GO:0001890	placenta development	17/989	157/20610	0.00146296	0.0296275	0.0249034	PTGS2/FGFR2/CDX2/ZFP36L1/MAP2K1/NR2F2/TRIM28/HS6ST1/EPAS1/CASP8/TFEB/GJA1/DNAJB6/PTK2/ZFAT/CTSV/CITED1	17
BP	GO:0032535	regulation of cellular component size	33/989	395/20610	0.00147936	0.0297014	0.0249655	BARHL2/MACF1/LRP1/FMN1/MAGEL2/CDC42EP4/NDEL1/PTPRS/ICAM1/CTNNA2/MAP2/BIN1/CDH4/PICK1/TRIOBP/SHANK3/SLIT2/JMY/CDHR2/F2RL1/EFNA5/SEMA3A/SCIN/SEMA3E/PPP1R9A/BAIAP2L1/ELN/PLXNA4/ACTR3B/CLN8/VAV2/ABL1/TMOD1	33
BP	GO:0043401	steroid hormone mediated signaling pathway	20/989	199/20610	0.00147959	0.0297014	0.0249655	KAT5/PGR/NCOR2/BMP4/NR2F2/UBE3A/TGFB1I1/ZBTB7A/SMARCA4/PPP5C/SRC/PRMT2/RBFOX2/FOXP1/CTNNB1/ISL1/ZNF366/GHRHR/NR5A1/AR	20
BP	GO:0072078	nephron tubule morphogenesis	11/989	80/20610	0.00148266	0.0297014	0.0249655	KIF26B/FGF8/WT1/BMP4/FMN1/SOX9/SIX2/CTNNB1/IRX1/SHH/CITED1	11
BP	GO:0034505	tooth mineralization	6/989	27/20610	0.0014942	0.0298248	0.0250692	ALPL/TCIRG1/MSX2/TFAP2A/FAM20C/BCOR	6
BP	GO:0034504	protein localization to nucleus	26/989	288/20610	0.00155316	0.0308329	0.0259166	SESN2/PTGS2/FAM53B/TRIM8/TRIM29/ZBTB16/MCRS1/BMP4/BANP/SOX9/NGFR/ZBTB7A/TRIM28/RGPD4/SIX2/SRC/CBLB/MSX1/IPO11/PIK3R1/NUP153/SHH/DNAJB6/POM121L12/PKIA/NR5A1	26
BP	GO:0007187	G protein-coupled receptor signaling pathway, coupled to cyclic nucleotide second messenger	25/989	273/20610	0.00155582	0.0308329	0.0259166	GRIK3/OR11H4/SSTR1/GNG2/ADCY9/SSTR5/ADCY7/GNAL/OR10H5/GNA15/GNA11/LHCGR/ADRA1D/GNAI2/ADCY5/HRH1/GRM2/PTH1R/DRD5/RAPGEF2/ADGRL3/ADGRG6/ADGRB3/GHRHR/ADGRB1	25
BP	GO:1905475	regulation of protein localization to membrane	20/989	200/20610	0.00157184	0.0310397	0.0260904	PRKCZ/TP73/HRAS/LRP1/NUMB/ARHGAP44/SHISA6/MTCL1/PDCD5/DPP10/CASP8/ZMYND8/ITGB2/STAC/PIK3R1/NKD2/PRKN/ACTB/AR/GRIPAP1	20
BP	GO:0030522	intracellular receptor signaling pathway	28/989	319/20610	0.00159626	0.0314102	0.0264018	DHRS3/KAT5/PGR/NCOR2/NR2F2/UBE3A/TGFB1I1/NOD2/SREBF1/ACTN4/ZNF536/ZBTB7A/SMARCA4/PPP5C/CASP8/SRC/PRMT2/RBFOX2/FOXP1/CTNNB1/STING1/ISL1/ZNF366/CITED2/TNFAIP3/GHRHR/NR5A1/AR	28
BP	GO:0048701	embryonic cranial skeleton morphogenesis	8/989	47/20610	0.00162275	0.0317064	0.0266508	FGFR2/BMP4/SIX2/DLX2/TGFBR2/MEF2C/TFAP2A/RUNX2	8
BP	GO:0060711	labyrinthine layer development	8/989	47/20610	0.00162275	0.0317064	0.0266508	FGFR2/CDX2/ZFP36L1/MAP2K1/HS6ST1/CASP8/DNAJB6/CITED1	8
BP	GO:0086002	cardiac muscle cell action potential involved in contraction	9/989	58/20610	0.00166582	0.0319157	0.0268268	KCNQ1/KCNA5/KCNJ8/GJC1/KCNE4/BIN1/FGF12/GJA1/CACNA2D1	9
BP	GO:1900029	positive regulation of ruffle assembly	5/989	19/20610	0.001667	0.0319157	0.0268268	HRAS/NDEL1/EPS8L1/FAM98A/NLGN1	5
BP	GO:0060428	lung epithelium development	7/989	37/20610	0.00166879	0.0319157	0.0268268	FGFR2/BMP4/MAP2K1/SOX9/KLF2/SHH/TMEM38B	7
BP	GO:0060441	epithelial tube branching involved in lung morphogenesis	7/989	37/20610	0.00166879	0.0319157	0.0268268	FGFR2/SPRY2/BMP4/SOX9/CELSR1/CTNNB1/SHH	7
BP	GO:1903539	protein localization to postsynaptic membrane	7/989	37/20610	0.00166879	0.0319157	0.0268268	PRKCZ/LRRC7/HRAS/GRIN2A/ARHGAP44/GRIP2/GRIPAP1	7
BP	GO:0051147	regulation of muscle cell differentiation	20/989	201/20610	0.00166893	0.0319157	0.0268268	CTH/CAPN2/FGFR2/MIR26A2/BMP4/NFATC3/NFATC1/CTNNA2/HDAC4/RBM38/MIR499A/SIK1/CTNNB1/MSX1/MEF2C/PI16/SHH/CCN3/ADGRB1/ABL1	20
BP	GO:0150063	visual system development	33/989	398/20610	0.00167372	0.0319157	0.0268268	MFN2/TCIRG1/WT1/SLC17A8/SOX1/COL4A1/BCL11B/BMP4/MAX/ALDH1A3/NKD1/MAF/FSCN2/SOX9/UNC45B/SMARCA4/DLX2/SOX11/TGFBR2/CTNNB1/PITX2/FAT1/PDE6B/LPCAT1/HCN1/TFAP2A/GJA1/SHH/CRYGN/CLN8/KLF4/TMOD1/AGTPBP1	33
BP	GO:2001257	regulation of cation channel activity	19/989	187/20610	0.00169149	0.032144	0.0270187	CASQ2/LRRC7/CRACR2A/MIR26A2/CALM1/JPH3/GRIN2A/RGS9/SHISA6/CACNG8/DYSF/KCNE4/SHANK3/FGF12/STAC/NLGN1/KCNAB1/MEF2C/CACNA2D1	19
BP	GO:0030048	actin filament-based movement	16/989	146/20610	0.00175659	0.0331542	0.0278678	PDPN/KCNQ1/KCNA5/KCNJ8/EMP2/GJC1/ACTN4/MYO9B/KCNE4/DES/BIN1/MYH9/FGF12/GJA1/CACNA2D1/TMOD1	16
BP	GO:0045667	regulation of osteoblast differentiation	16/989	146/20610	0.00175659	0.0331542	0.0278678	FGFR2/TCIRG1/NELL1/BMP4/AXIN2/HDAC4/SOX11/CTNNB1/SFRP2/HAND2/MSX2/MEF2C/RUNX2/FAM20C/PTK2/CITED1	16
BP	GO:0060675	ureteric bud morphogenesis	10/989	70/20610	0.00179176	0.0336867	0.0283153	KIF26B/FGF8/WT1/BMP4/FMN1/SOX9/SIX2/CTNNB1/SHH/CITED1	10
BP	GO:0050773	regulation of dendrite development	17/989	160/20610	0.00179695	0.0336867	0.0283153	KNDC1/NEURL1/UBE3A/ARHGAP44/PTPRS/HECW2/RAB17/ZMYND8/SHANK3/NLGN1/RAPGEF2/MEF2C/ADGRB3/PPP1R9A/CSMD3/PTPRD/DAB2IP	17
BP	GO:0072088	nephron epithelium morphogenesis	11/989	82/20610	0.00181678	0.0339438	0.0285315	KIF26B/FGF8/WT1/BMP4/FMN1/SOX9/SIX2/CTNNB1/IRX1/SHH/CITED1	11
BP	GO:0021846	cell proliferation in forebrain	6/989	28/20610	0.00182544	0.0339912	0.0285713	FGF8/FGFR2/LHX5/NUMB/POU3F3/KIF1A	6
BP	GO:0001823	mesonephros development	13/989	107/20610	0.00183487	0.0340525	0.0286228	KIF26B/FGF8/FGFR2/WT1/ZBTB16/BMP4/FMN1/SOX9/SIX2/CTNNB1/SLIT2/SHH/CITED1	13
BP	GO:0050864	regulation of B cell activation	14/989	120/20610	0.00184445	0.0341163	0.0286764	PTPN6/ZFP36L1/NOD2/TBX21/TNFRSF13B/IL27RA/RIF1/CD40/NFAM1/IGLL5/MEF2C/TNFAIP3/CARD11/ATP11C	14
BP	GO:0051961	negative regulation of nervous system development	29/989	338/20610	0.00187603	0.0343675	0.0288876	TP73/DISP3/DAB1/NKX6-2/LRP1/DICER1/IDH2/UBE3A/BMERB1/SOX9/RTN4RL1/NGFR/ZNF536/PTPRS/DLX2/MAP2/SOX11/CTNNB1/NLGN1/RAPGEF2/SLIT2/CRMP1/ISL1/ID4/SEMA3A/SEMA3E/SHH/STMN2/PTK2	29
BP	GO:0030177	positive regulation of Wnt signaling pathway	20/989	203/20610	0.00187846	0.0343675	0.0288876	MACF1/LGR6/PSMB2/FAM53B/FGFR2/PSMA1/USP47/LRRK1/NKD1/AXIN2/DAPK3/SMARCA4/SRC/SULF2/SFRP2/DEPDC1B/TNFAIP3/SHH/ABL1/TBL1X	20
BP	GO:0072073	kidney epithelium development	16/989	147/20610	0.00188557	0.0343675	0.0288876	KIF26B/FGF8/FGFR2/WT1/BMP4/FMN1/UMOD/SOX9/POU3F3/SIX2/CTNNB1/SLIT2/IRX1/MEF2C/SHH/CITED1	16
BP	GO:0009755	hormone-mediated signaling pathway	24/989	262/20610	0.00190275	0.0343675	0.0288876	KAT5/PGR/NCOR2/LATS2/SSTR1/BMP4/NR2F2/UBE3A/TGFB1I1/SSTR5/ZBTB7A/SMARCA4/PPP5C/LHCGR/SRC/PRMT2/RBFOX2/FOXP1/CTNNB1/ISL1/ZNF366/GHRHR/NR5A1/AR	24
BP	GO:0021559	trigeminal nerve development	4/989	12/20610	0.00191378	0.0343675	0.0288876	ISL1/TFAP2A/SEMA3A/PLXNA4	4
BP	GO:0060767	epithelial cell proliferation involved in prostate gland development	4/989	12/20610	0.00191378	0.0343675	0.0288876	SOX9/CTNNB1/SHH/AR	4
BP	GO:0098887	neurotransmitter receptor transport, endosome to postsynaptic membrane	4/989	12/20610	0.00191378	0.0343675	0.0288876	LRRC7/ARHGAP44/GRIP2/GRIPAP1	4
BP	GO:0099639	neurotransmitter receptor transport, endosome to plasma membrane	4/989	12/20610	0.00191378	0.0343675	0.0288876	LRRC7/ARHGAP44/GRIP2/GRIPAP1	4
BP	GO:1902287	semaphorin-plexin signaling pathway involved in axon guidance	4/989	12/20610	0.00191378	0.0343675	0.0288876	PLXNC1/PLXND1/SEMA3A/PLXNA4	4
BP	GO:0010631	epithelial cell migration	31/989	370/20610	0.00193746	0.0346805	0.0291507	PTGS2/MACF1/CORO1C/SCARB1/MIR26A2/CLEC14A/BMP4/NR2F2/EMP2/SOX9/SRC/CD40/MIR499A/ITGB2/MYH9/TGFBR2/ROBO1/FOXP1/PLXND1/SLIT2/MEF2C/SASH1/SEMA3A/EPHB4/CCN3/LOXL2/ADGRB1/PTK2/ABL1/KLF4/DAB2IP	31
BP	GO:0034405	response to fluid shear stress	7/989	38/20610	0.00196217	0.03501	0.0294276	PTGS2/KLF2/SRC/MEF2C/CITED2/GJA1/KLF4	7
BP	GO:0120034	positive regulation of plasma membrane bounded cell projection assembly	13/989	108/20610	0.00199648	0.035415	0.0297681	CROCC/NEURL1/HRAS/CDC42EP4/NDEL1/EPS8L1/MARK4/FAM98A/HDAC4/ZMYND8/NLGN1/F2RL1/AUTS2	13
BP	GO:0072171	mesonephric tubule morphogenesis	10/989	71/20610	0.00199764	0.035415	0.0297681	KIF26B/FGF8/WT1/BMP4/FMN1/SOX9/SIX2/CTNNB1/SHH/CITED1	10
BP	GO:0022404	molting cycle process	12/989	96/20610	0.00212503	0.0374343	0.0314654	FGFR2/TNFRSF19/SOX9/CELSR1/CTNNB1/LRIG1/INTU/MSX2/FOXQ1/SHH/PDGFA/FOXE1	12
BP	GO:0022405	hair cycle process	12/989	96/20610	0.00212503	0.0374343	0.0314654	FGFR2/TNFRSF19/SOX9/CELSR1/CTNNB1/LRIG1/INTU/MSX2/FOXQ1/SHH/PDGFA/FOXE1	12
BP	GO:0060231	mesenchymal to epithelial transition	5/989	20/20610	0.00213571	0.0375033	0.0315234	WT1/BMP4/SIX2/CTNNB1/CITED1	5
BP	GO:0007189	adenylate cyclase-activating G protein-coupled receptor signaling pathway	16/989	149/20610	0.00216737	0.0379392	0.0318898	GNG2/ADCY9/ADCY7/GNAL/LHCGR/ADRA1D/GNAI2/ADCY5/PTH1R/DRD5/RAPGEF2/ADGRL3/ADGRG6/ADGRB3/GHRHR/ADGRB1	16
BP	GO:0007178	transmembrane receptor protein serine/threonine kinase signaling pathway	31/989	373/20610	0.00219421	0.0382412	0.0321436	PRKCZ/F11R/PRDM16/FGF8/MIR26A2/BMP4/CTDSPL2/FURIN/ONECUT1/ZNF423/TGFB1I1/UBE2O/ZBTB7A/GDF7/INHBB/SOX11/SRC/TGFBR2/ITGB5/SFRP2/MSX1/MSX2/RUNX2/CITED2/SHH/CCN3/PTK2/CDKN2B/CRB2/ABL1/CITED1	31
BP	GO:0003180	aortic valve morphogenesis	6/989	29/20610	0.00220943	0.0382412	0.0321436	BMP4/SOX9/NFATC1/ROBO1/SLIT2/ELN	6
BP	GO:0072028	nephron morphogenesis	11/989	84/20610	0.00220983	0.0382412	0.0321436	KIF26B/FGF8/WT1/BMP4/FMN1/SOX9/SIX2/CTNNB1/IRX1/SHH/CITED1	11
BP	GO:0045444	fat cell differentiation	23/989	250/20610	0.00221219	0.0382412	0.0321436	PTGS2/PRDM16/BNIP3/CCND1/ZBTB16/PTPRQ/MEDAG/ZFP36L1/TGFB1I1/SREBF1/ZNF516/ZBTB7A/ZFP36/DYSF/INHBB/PLCB1/SFRP2/UCP1/MSX2/ID4/SH2B2/LPL/KLF4	23
BP	GO:0009954	proximal/distal pattern formation	7/989	39/20610	0.00229393	0.0391663	0.0329212	CHSY1/EN1/DLX2/HOXD10/GLI2/CTNNB1/IRX1	7
BP	GO:0021799	cerebral cortex radially oriented cell migration	7/989	39/20610	0.00229393	0.0391663	0.0329212	DAB1/BMERB1/NDEL1/POU3F3/FBXO45/CTNNB1/DAB2IP	7
BP	GO:1905314	semi-lunar valve development	7/989	39/20610	0.00229393	0.0391663	0.0329212	TNFRSF1B/BMP4/SOX9/NFATC1/ROBO1/SLIT2/ELN	7
BP	GO:2000826	regulation of heart morphogenesis	7/989	39/20610	0.00229393	0.0391663	0.0329212	BMP4/SOX9/TGFBR2/ROBO1/CTNNB1/HAND2/ISL1	7
BP	GO:0030168	platelet activation	18/989	178/20610	0.00232757	0.0394151	0.0331303	PDPN/PRKCQ/UBASH3B/PTPN6/DGKH/GNG2/TYRO3/GNA15/GNA11/THBD/SRC/CD40/MYH9/PIK3R1/PDGFA/ACTB/VAV2/C1GALT1C1	18
BP	GO:0042303	molting cycle	14/989	123/20610	0.00232982	0.0394151	0.0331303	PTGS2/FGFR2/TNFRSF19/FA2H/SOX9/CELSR1/CTNNB1/LRIG1/INTU/MSX2/FOXQ1/SHH/PDGFA/FOXE1	14
BP	GO:0042633	hair cycle	14/989	123/20610	0.00232982	0.0394151	0.0331303	PTGS2/FGFR2/TNFRSF19/FA2H/SOX9/CELSR1/CTNNB1/LRIG1/INTU/MSX2/FOXQ1/SHH/PDGFA/FOXE1	14
BP	GO:0030178	negative regulation of Wnt signaling pathway	22/989	237/20610	0.00244103	0.0410477	0.0345026	PTPRU/PSMB2/PSMA1/LRP1/LATS2/TLE3/NKD1/SOX9/HIC1/NXN/AXIN2/SHISA6/NFATC1/TLE6/SFRP2/NKD2/ISL1/PRKN/TBX18/SHH/DAB2IP/CITED1	22
BP	GO:0009409	response to cold	8/989	50/20610	0.00244111	0.0410477	0.0345026	CDH8/NFE2L1/ZNF516/CASP8/UCP1/GMPR/LPL/TRPA1	8
BP	GO:0060828	regulation of canonical Wnt signaling pathway	27/989	313/20610	0.00244889	0.0410541	0.034508	PTPRU/LGR6/PSMB2/FAM53B/FGFR2/PSMA1/USP47/LATS2/TLE3/LRRK1/NKD1/SOX9/AXIN2/SHISA6/TLE6/DAPK3/SRC/SULF2/CTNNB1/SFRP2/NKD2/ISL1/PRKN/TBX18/SHH/DAB2IP/TBL1X	27
BP	GO:0010770	positive regulation of cell morphogenesis involved in differentiation	17/989	165/20610	0.00249527	0.0416085	0.034974	MACF1/LRP1/PLXNC1/SLITRK1/MAP2K1/UNC13D/NDEL1/NGFR/CDH4/TRIOBP/ROBO1/PLXND1/SLIT2/EFNA5/PLXNA4/ABL1/PTPRD	17
BP	GO:0001822	kidney development	26/989	298/20610	0.00249696	0.0416085	0.034974	NID1/TP73/CENPF/KIF26B/FGF8/FGFR2/WT1/KIRREL3/ZBTB16/BMP4/FMN1/UMOD/SOX9/POU3F3/SIX2/SOX11/GLI2/SULF2/CTNNB1/SLIT2/IRX1/MEF2C/TFAP2A/SHH/PDGFA/CITED1	26
BP	GO:0001933	negative regulation of protein phosphorylation	36/989	457/20610	0.00254217	0.042235	0.0355006	PRKCZ/SH3BP5L/ZMYND11/UBASH3B/PTPN6/CORO1C/MIR26A2/SPRY2/LATS2/BMP4/CALM1/NR2F2/LRRK1/CHMP6/GADD45B/PPP5C/PTPN1/MECOM/CBLB/SFRP2/SLIT2/F2RL1/PRKN/TNFAIP3/PRKAG2/MLXIPL/PRKAR2B/PKIA/GFRA2/CDKN2B/RGS3/ABL1/AMBP/KLF4/DAB2IP/DUSP21	36
BP	GO:0034329	cell junction assembly	24/989	268/20610	0.00256232	0.0423164	0.035569	MACF1/F11R/LRP1/CORO1C/FMN1/CDH8/CDH11/TBCD/GJC1/EPB41L3/ACTN4/DAPK3/TNS1/SRC/CDH4/CTNNB1/RAPGEF2/CDH18/EFNA5/CDH10/GJA1/ACTB/PTK2/ABL1	24
BP	GO:0071559	response to transforming growth factor beta	24/989	268/20610	0.00256232	0.0423164	0.035569	PRKCZ/F11R/PRDM16/FGFR2/MIR26A2/PDE3A/COL4A2/ZFP36L1/FURIN/ONECUT1/TGFB1I1/SOX9/ZBTB7A/PDCD5/SOX11/SRC/TGFBR2/ITGB5/MEF2C/CITED2/PTK2/CDKN2B/CITED1/MXRA5	24
BP	GO:0008045	motor neuron axon guidance	6/989	30/20610	0.00265127	0.0429087	0.0360669	FGF8/ALCAM/SLIT2/SEMA3A/PLXNA4/NTNG2	6
BP	GO:0060536	cartilage morphogenesis	6/989	30/20610	0.00265127	0.0429087	0.0360669	COL20A1/COL6A1/HAND2/MSX1/MEF2C/COL21A1	6
BP	GO:0033673	negative regulation of kinase activity	25/989	284/20610	0.00265736	0.0429087	0.0360669	SH3BP5L/UBASH3B/PTPN6/CORO1C/SPRY2/LATS2/BMP4/NR2F2/CHMP6/GADD45B/PTPN1/CBLB/RUBCN/SFRP2/RHOH/PRKN/TNFAIP3/PRKAG2/PRKAR2B/PKIA/CDKN2B/RGS3/ABL1/DAB2IP/DUSP21	25
BP	GO:0003337	mesenchymal to epithelial transition involved in metanephros morphogenesis	4/989	13/20610	0.00266004	0.0429087	0.0360669	BMP4/SIX2/CTNNB1/CITED1	4
BP	GO:0060174	limb bud formation	4/989	13/20610	0.00266004	0.0429087	0.0360669	FGFR2/SOX9/SOX11/SHH	4
BP	GO:0071107	response to parathyroid hormone	4/989	13/20610	0.00266004	0.0429087	0.0360669	HDAC4/MEF2C/GJA1/CITED1	4
BP	GO:1902285	semaphorin-plexin signaling pathway involved in neuron projection guidance	4/989	13/20610	0.00266004	0.0429087	0.0360669	PLXNC1/PLXND1/SEMA3A/PLXNA4	4
BP	GO:2000344	positive regulation of acrosome reaction	4/989	13/20610	0.00266004	0.0429087	0.0360669	CACNA1H/PLB1/PLCB1/PRSS37	4
BP	GO:0048485	sympathetic nervous system development	5/989	21/20610	0.0026936	0.0430743	0.0362061	SOX11/CTNNB1/HAND2/SEMA3A/PLXNA4	5
BP	GO:0060602	branch elongation of an epithelium	5/989	21/20610	0.0026936	0.0430743	0.0362061	FGFR2/SPRY2/BMP4/SOX9/SHH	5
BP	GO:0071498	cellular response to fluid shear stress	5/989	21/20610	0.0026936	0.0430743	0.0362061	PTGS2/KLF2/SRC/MEF2C/KLF4	5
BP	GO:0033157	regulation of intracellular protein transport	22/989	239/20610	0.00270751	0.0431723	0.0362885	PTGS2/BRSK2/HRAS/BMP4/OAZ2/CTDSPL2/ARHGAP44/SREBF1/NDEL1/NPEPPS/MTCL1/TRIM28/PDCD5/PTPN1/ITGB2/PCNT/SAR1B/PIK3R1/PRKN/SHH/PKIA/GRIPAP1	22
BP	GO:0050673	epithelial cell proliferation	36/989	459/20610	0.00273245	0.0434451	0.0365178	FGFR2/CCND1/PGR/HRAS/SCARB1/MIR26A2/BCL11B/BMP4/ZFP36L1/MAP2K1/NR2F2/NOD2/SOX9/NGFR/C5AR1/ZFP36/DYSF/SOX11/MIR499A/SULF2/ROBO1/CTNNB1/SFRP2/INTU/MEF2C/ISL1/THBS4/TNFAIP3/GJA1/SHH/CCN3/LOXL2/CDKN2B/EGFL7/DAB2IP/AR	36
BP	GO:0048806	genitalia development	8/989	51/20610	0.00277582	0.0440086	0.0369914	FGF8/WT1/TBX3/TYRO3/LHCGR/CTNNB1/SHH/AR	8
BP	GO:0048709	oligodendrocyte differentiation	12/989	100/20610	0.00300201	0.0474592	0.0398918	TNFRSF1B/TP73/NKX6-2/BNIP3/MIR26A2/FA2H/SOX9/DLX2/SOX11/CTNNB1/ID4/SHH	12
BP	GO:0021587	cerebellum morphogenesis	7/989	41/20610	0.00308558	0.0483668	0.0406547	DAB1/KNDC1/LHX5/MAP2K1/GLI2/ABL1/AGTPBP1	7
BP	GO:0060603	mammary gland duct morphogenesis	7/989	41/20610	0.00308558	0.0483668	0.0406547	FGFR2/PGR/TBX3/GLI2/SRC/MSX2/AR	7
BP	GO:0071526	semaphorin-plexin signaling pathway	7/989	41/20610	0.00308558	0.0483668	0.0406547	NCAM1/PLXNC1/PLXND1/HAND2/SEMA3A/SEMA3E/PLXNA4	7
BP	GO:0043122	regulation of I-kappaB kinase/NF-kappaB signaling	23/989	257/20610	0.0031365	0.0488881	0.0410928	CTH/ZMYND11/TRIM8/TNFRSF19/PELI2/OTUD7A/LITAF/NOD2/BRD4/PPP5C/IL36A/CASP8/CD40/CTNNB1/RHOH/F2RL1/PRKN/TNFAIP3/GJA1/CARD11/ABL1/NEK6/DAB2IP	23
BP	GO:1990138	neuron projection extension	18/989	183/20610	0.00314478	0.0488881	0.0410928	BARHL2/MACF1/PRKCZ/LRP1/SYT1/NDEL1/PTPRS/MAP2/CDH4/CTNNB1/ALCAM/SLIT2/PRKN/SEMA3A/SEMA3E/PLXNA4/AUTS2/ABL1	18
BP	GO:0031103	axon regeneration	8/989	52/20610	0.00314526	0.0488881	0.0410928	LRP1/STK24/MAP2K1/NDEL1/RTN4RL1/PTPRS/ISL1/KLF4	8
BP	GO:0060445	branching involved in salivary gland morphogenesis	6/989	31/20610	0.00315614	0.0489202	0.0411198	FGF8/FGFR2/PLXND1/SEMA3A/SHH/PDGFA	6
CC	GO:0034703	cation channel complex	29/1022	234/21737	1.93089e-06	0.00117398	0.00100813	CASQ2/GRIK3/CACNA1E/KCNQ1/GRIK4/KCNA5/KCNA6/KCNJ8/CACNA2D4/CALM1/CACNA1H/GRIN2A/SHISA6/CACNA1A/KCNC3/CACNG8/KCNN1/SCN3A/KCNE4/DPP10/NLGN1/KCNAB1/CACNA2D2/KCNIP4/HCN1/CACNA2D1/CNTNAP2/DPP6/KCNV1	29
CC	GO:0098984	neuron to neuron synapse	37/1022	376/21737	1.95898e-05	0.00431638	0.00370659	PRKCZ/DAB1/LRRC7/ADGRA1/LRRTM3/NEURL1/BNIP3/GRIK4/LRRC4C/SYT1/SLITRK1/LRFN5/GRIN2A/ABR/ARHGAP44/RGS9/MPP2/SHISA6/EPB41L3/PTPRS/CACNG8/SLC30A3/CTNNA2/MAP2/SRC/PICK1/SHANK3/SYN3/FBXO45/CTNNB1/GRIP2/NLGN1/RGS7BP/DROSHA/PPP1R9A/PCLO/ADGRB1	37
CC	GO:0034705	potassium channel complex	16/1022	103/21737	2.42555e-05	0.00431638	0.00370659	GRIK3/KCNQ1/GRIK4/KCNA5/KCNA6/KCNJ8/KCNC3/KCNN1/KCNE4/DPP10/KCNAB1/KCNIP4/HCN1/CNTNAP2/DPP6/KCNV1	16
CC	GO:0031253	cell projection membrane	37/1022	386/21737	3.46235e-05	0.00431638	0.00370659	MACF1/DHRS3/PDPN/CORO1C/SCARB1/SPRY2/UMOD/PIEZO1/DPEP1/MOSMO/MPP2/SHISA6/EPB41L3/LRRC30/ARHGAP45/KCNC3/EPS8L1/PLAUR/SLC7A9/SH3YL1/PSD4/PLB1/SRC/LAMP5/SHANK3/PLXND1/CTNNB1/PTH1R/TACR3/DRD5/PDE6B/EVC/CDHR2/SLC6A18/UTRN/CNTNAP2/ANK1	37
CC	GO:0098978	glutamatergic synapse	36/1022	375/21737	4.25959e-05	0.00431638	0.00370659	PRKCZ/GRIK3/ADGRA1/LRRTM3/LRRC4C/HRAS/SYT1/SLITRK1/LRFN5/NUMB/CDH8/CDH11/GRIN2A/ABR/ARHGAP44/RGS9/SHISA6/PTPRS/ELAVL1/SLC30A3/PLCB1/SRC/DLGAP4/SYN3/FBXO45/GRIP2/NLGN1/ADGRL3/RGS7BP/CDH10/PPP1R9A/ACTB/PRKAR2B/PTPRD/NTNG2/GRIPAP1	36
CC	GO:0099572	postsynaptic specialization	36/1022	375/21737	4.25959e-05	0.00431638	0.00370659	PRKCZ/DAB1/LRRC7/ADGRA1/LRRTM3/NEURL1/BNIP3/LRRC4C/SLITRK1/LRFN5/GRIN2A/ABR/ARHGAP44/RGS9/MPP2/SHISA6/EPB41L3/PTPRS/CACNG8/CTNNA2/MAP2/SRC/DLGAP4/PICK1/SHANK3/SYN3/FBXO45/CTNNB1/GRIP2/NLGN1/RGS7BP/CDH10/DROSHA/PPP1R9A/PCLO/ADGRB1	36
CC	GO:0014069	postsynaptic density	34/1022	349/21737	5.13638e-05	0.00446131	0.00383105	PRKCZ/DAB1/LRRC7/ADGRA1/LRRTM3/NEURL1/BNIP3/LRRC4C/SLITRK1/LRFN5/GRIN2A/ABR/ARHGAP44/RGS9/MPP2/SHISA6/EPB41L3/PTPRS/CACNG8/CTNNA2/MAP2/SRC/PICK1/SHANK3/SYN3/FBXO45/CTNNB1/GRIP2/NLGN1/RGS7BP/DROSHA/PPP1R9A/PCLO/ADGRB1	34
CC	GO:0032279	asymmetric synapse	34/1022	353/21737	6.44554e-05	0.00460516	0.00395457	PRKCZ/DAB1/LRRC7/ADGRA1/LRRTM3/NEURL1/BNIP3/LRRC4C/SLITRK1/LRFN5/GRIN2A/ABR/ARHGAP44/RGS9/MPP2/SHISA6/EPB41L3/PTPRS/CACNG8/CTNNA2/MAP2/SRC/PICK1/SHANK3/SYN3/FBXO45/CTNNB1/GRIP2/NLGN1/RGS7BP/DROSHA/PPP1R9A/PCLO/ADGRB1	34
CC	GO:1902495	transmembrane transporter complex	34/1022	354/21737	6.81685e-05	0.00460516	0.00395457	CASQ2/GRIK3/CACNA1E/LRRC7/KCNQ1/GRIK4/KCNA5/KCNA6/KCNJ8/CACNA2D4/CALM1/CHRNA7/CACNA1H/GRIN2A/SHISA6/CACNA1A/KCNC3/CACNG8/KCNN1/ATP1A3/CNGA3/SCN3A/KCNE4/DPP10/SHANK3/NLGN1/KCNAB1/CACNA2D2/KCNIP4/HCN1/CACNA2D1/CNTNAP2/DPP6/KCNV1	34
CC	GO:0019898	extrinsic component of membrane	31/1022	315/21737	8.98562e-05	0.00509191	0.00437256	RPH3A/ATP23/NUMB/GNG2/RGS6/UMOD/CDH8/DOC2A/CDH11/COQ7/PRSS22/GNAL/MATK/PLAUR/GNA15/GNA11/CTNNA2/SRC/CDH4/SHANK3/GNAI2/CTNNB1/STAC/KCNAB1/CDH18/PIK3R1/CDH10/CYTH3/GFRA2/DUSP21/GRIPAP1	31
CC	GO:0034702	ion channel complex	32/1022	330/21737	9.21234e-05	0.00509191	0.00437256	CASQ2/GRIK3/CACNA1E/LRRC7/KCNQ1/GRIK4/KCNA5/KCNA6/KCNJ8/CACNA2D4/CALM1/CHRNA7/CACNA1H/GRIN2A/SHISA6/CACNA1A/KCNC3/CACNG8/KCNN1/SCN3A/KCNE4/DPP10/SHANK3/NLGN1/KCNAB1/CACNA2D2/KCNIP4/HCN1/CACNA2D1/CNTNAP2/DPP6/KCNV1	32
CC	GO:1990351	transporter complex	34/1022	362/21737	0.000105586	0.00534968	0.00459391	CASQ2/GRIK3/CACNA1E/LRRC7/KCNQ1/GRIK4/KCNA5/KCNA6/KCNJ8/CACNA2D4/CALM1/CHRNA7/CACNA1H/GRIN2A/SHISA6/CACNA1A/KCNC3/CACNG8/KCNN1/ATP1A3/CNGA3/SCN3A/KCNE4/DPP10/SHANK3/NLGN1/KCNAB1/CACNA2D2/KCNIP4/HCN1/CACNA2D1/CNTNAP2/DPP6/KCNV1	34
CC	GO:0008076	voltage-gated potassium channel complex	14/1022	94/21737	0.000122821	0.00574424	0.00493273	KCNQ1/KCNA5/KCNA6/KCNJ8/KCNC3/KCNN1/KCNE4/DPP10/KCNAB1/KCNIP4/HCN1/CNTNAP2/DPP6/KCNV1	14
CC	GO:0098589	membrane region	34/1022	368/21737	0.000144858	0.00629099	0.00540224	PTGS2/TNFRSF1B/PRKCZ/EFHD2/CAPN2/PDPN/KCNQ1/SERPINH1/KCNA5/CORO1C/SCARB1/CHRNA7/FURIN/EMP2/RTN4RL1/DAPK3/ICAM1/TMEM190/DYSF/TFPI/CASP8/SRC/ITGB2/GNAI2/TGFBR2/CTNNB1/CBLB/EFNA5/ITGA1/GJA1/SHH/CARD11/PRKAR2B/BICD2	34
CC	GO:0005938	cell cortex	31/1022	325/21737	0.000158713	0.00643317	0.00552433	RIMS3/PRKCZ/ACTL8/CAPN2/GLRX3/FGFR2/CORO1C/RHOF/ACTN4/KCNC3/MYO9B/GYPC/EXOC6B/MLPH/CTNNA2/MICAL3/MYH9/CTNNB1/MYRIP/RHOH/SEPTIN8/MARCKS/UTRN/SCIN/PPP1R9A/ACTB/SEPTIN14/PCLO/PTK2/TMOD1/FNBP1	31
CC	GO:0019897	extrinsic component of plasma membrane	20/1022	174/21737	0.000206281	0.00783866	0.00673126	NUMB/GNG2/CDH8/CDH11/PRSS22/GNAL/MATK/GNA15/GNA11/CTNNA2/SRC/CDH4/SHANK3/GNAI2/CTNNB1/STAC/KCNAB1/CDH18/CDH10/CYTH3	20
CC	GO:0043204	perikaryon	18/1022	149/21737	0.000226975	0.00811768	0.00697086	GRIK3/KNDC1/NEURL1/SLC17A8/MCRS1/ROGDI/RTN4RL1/RBFOX3/KCNC3/PTPRS/PPP5C/CNGA3/PCSK2/KCNAB1/ITGA1/PDE10A/CNTNAP2/CTSV	18
CC	GO:0043194	axon initial segment	6/1022	21/21737	0.000314148	0.0106112	0.00911213	LRRC7/ANKRD9/CNGA3/MAP2/BIN1/ANK1	6
CC	GO:0098857	membrane microdomain	32/1022	355/21737	0.000347729	0.0111273	0.00955533	PTGS2/TNFRSF1B/PRKCZ/EFHD2/CAPN2/PDPN/KCNQ1/SERPINH1/KCNA5/CORO1C/SCARB1/CHRNA7/FURIN/EMP2/RTN4RL1/DAPK3/ICAM1/DYSF/TFPI/CASP8/SRC/ITGB2/GNAI2/TGFBR2/CTNNB1/CBLB/EFNA5/ITGA1/GJA1/SHH/CARD11/PRKAR2B	32
CC	GO:0031256	leading edge membrane	20/1022	183/21737	0.000402733	0.0122431	0.0105134	MACF1/PDPN/CORO1C/SPRY2/PIEZO1/ARHGAP44/MPP2/SHISA6/EPB41L3/ARHGAP45/KCNC3/EPS8L1/SH3YL1/PSD4/SRC/LAMP5/PLXND1/TACR3/CNTNAP2/ANK1	20
CC	GO:0000118	histone deacetylase complex	10/1022	60/21737	0.000447391	0.012953	0.0111231	CHD5/NCOR2/SINHCAF/GATAD2A/ZBTB7A/ZNF541/SATB2/HDAC4/MECOM/TBL1X	10
CC	GO:0044304	main axon	11/1022	73/21737	0.000577113	0.0159493	0.0136961	TNFRSF1B/LRRC7/ANKRD9/MBP/EPB41L3/CNGA3/MAP2/BIN1/KCNAB1/CNTNAP2/ANK1	11
CC	GO:0031252	cell leading edge	36/1022	430/21737	0.000622731	0.0164618	0.0141361	MACF1/PRKCZ/PDPN/CORO1C/SPRY2/PIEZO1/ARHGAP44/MPP2/NDEL1/SHISA6/EPB41L3/ARHGAP45/KCNC3/EPS8L1/SH3YL1/PSD4/DYSF/CTNNA2/SRC/LAMP5/MYH9/PLXND1/CTNNB1/MTMR14/TACR3/FAT1/SH3RF1/JMY/PPP1R9A/CNTNAP2/SH2B2/CYTH3/ANK1/STMN2/PTK2/ABL1	36
CC	GO:0045121	membrane raft	31/1022	354/21737	0.000694333	0.0175898	0.0151048	PTGS2/TNFRSF1B/PRKCZ/EFHD2/CAPN2/PDPN/KCNQ1/SERPINH1/KCNA5/CORO1C/SCARB1/CHRNA7/FURIN/EMP2/RTN4RL1/DAPK3/ICAM1/TFPI/CASP8/SRC/ITGB2/GNAI2/TGFBR2/CTNNB1/CBLB/EFNA5/ITGA1/GJA1/SHH/CARD11/PRKAR2B	31
CC	GO:0017053	transcriptional repressor complex	12/1022	88/21737	0.000831403	0.0201328	0.0172885	CHD5/SPEN/PRDM16/CCND1/ZBTB16/NCOR2/CDX2/GATAD2A/ZBTB7A/HDAC4/TBX18/TBL1X	12
CC	GO:0097060	synaptic membrane	38/1022	470/21737	0.00086094	0.0201328	0.0172885	RIMS3/GRIK3/LRRC7/LRRTM3/NEURL1/GRIK4/LRRC4C/RPH3A/SYT1/SLITRK1/LRFN5/CHRNA7/CDH8/ROGDI/GRIN2A/RGS9/MPP2/SHISA6/KCNC3/PTPRS/CACNG8/LRRTM4/CTNNA2/PICK1/SHANK3/CNTN6/FBXO45/CTNNB1/GRIP2/NLGN1/GRM2/SLC6A11/RGS7BP/CDH10/UTRN/ANK1/ADGRB1/NTNG2	38
CC	GO:0005913	cell-cell adherens junction	15/1022	129/21737	0.00109172	0.0245838	0.0211108	AJAP1/LRRC7/TRIM29/CDH8/CDH11/CDC42EP4/CTNNA2/DES/CDH4/MYH9/CTNNB1/CDH18/CDH10/GJA1/BAIAP2L1	15
CC	GO:0042734	presynaptic membrane	18/1022	175/21737	0.00154621	0.0335748	0.0288315	RIMS3/GRIK3/GRIK4/SYT1/ROGDI/GRIN2A/KCNC3/PTPRS/CTNNA2/PICK1/CNTN6/FBXO45/CTNNB1/GRM2/SLC6A11/RGS7BP/CDH10/NTNG2	18
CC	GO:0045211	postsynaptic membrane	30/1022	357/21737	0.00160527	0.0336554	0.0289007	GRIK3/LRRC7/LRRTM3/NEURL1/GRIK4/LRRC4C/RPH3A/SLITRK1/LRFN5/CHRNA7/GRIN2A/RGS9/SHISA6/PTPRS/CACNG8/LRRTM4/CTNNA2/PICK1/SHANK3/FBXO45/CTNNB1/GRIP2/NLGN1/GRM2/SLC6A11/RGS7BP/CDH10/UTRN/ANK1/ADGRB1	30
CC	GO:0005911	cell-cell junction	38/1022	494/21737	0.00210094	0.042579	0.0365637	PTPRU/PRKCZ/AJAP1/F11R/LRRC7/FRMD4A/TRIM29/CCND1/PTPN6/KCNA5/GJB6/PCDH9/FLRT2/CDH8/CDH11/CDC42EP4/TBCD/GJC1/EPB41L3/ACTN4/CTNNA2/DES/CDH4/MYH9/MAGI1/CTNNB1/RAPGEF2/ADGRL3/FAT1/CDH18/PIK3R1/CDH10/GJA1/BAIAP2L1/CNTNAP2/CYTH3/CCN3/ADGRB1	38
CC	GO:0033267	axon part	32/1022	397/21737	0.00222535	0.0436456	0.0374796	TNFRSF1B/PRKCZ/GRIK3/LRRC7/BRSK2/GDPD5/LRP1/KCNA6/SLC17A8/PCDH9/ANKRD9/DICER1/CDH8/TBC1D24/NDEL1/MBP/EPB41L3/BRSK1/CNGA3/KIF1A/MAP2/BIN1/LAMP5/KCNAB1/UTRN/PPP1R9A/CNTNAP2/ACTB/AUTS2/ANK1/STMN2/AP3M2	32
CC	GO:0016342	catenin complex	6/1022	30/21737	0.00239418	0.0454895	0.039063	CDH8/CDH11/CDH4/CTNNB1/CDH18/CDH10	6
[truncated: 11 more rows]

## Sheet: Table S4
Supplementary Table 4. KEGG pathway enrichment of hyper-DMGs of placenta.
ID	Description	GeneRatio	BgRatio	pvalue	p.adjust	qvalue	geneID	Count	Symbol
[truncated: 31 more rows]

## Sheet: Table S5
Supplementary Table 5.GO pathway enrichment of hypo-DMGs of placenta.
[truncated: 289 more rows]

## Sheet: Table S6
Supplementary Table 6. KEGG pathway enrichment of hypo-DMGs of placenta.
[truncated: 30 more rows]

[truncated: 12 more sheets: Table S7, Table S8, Table S9, Table S10, Table S11, Table S12, Table S13, Table S14, Table S15, Table S16, Table S17, Table S18]
